# Supplementary material for: Genome-wide investigation and expression profiling of LOR gene family in rapeseed under salinity and ABA stress
Source: Front Plant Sci. 2023 May 31;14:1197781. doi: 10.3389/fpls.2023.1197781 (PMC10264818; doi:10.3389/fpls.2023.1197781)
Supplement: Supplementary Figure 1 — The motif logos of 15 motifs among BnLOR family proteins. [file DataSheet_1.zip]

Archive with 15 entries (13 files):
- Figures/
- Figures/Figure S1.jpg
- Tables/
- Tables/Table S1 Primers used in this study.xlsx
- Tables/Table S10 The RNA-seq data of BnLOR genes in ZS11 under different abiotic stress from NCBI.xlsx
- Tables/Table S11 3D structure evaluation and prediction of BnLOR genes .xlsx
- Tables/Table S2 General information of identified LOR genes in Brassica napus.xlsx
- Tables/Table S3 The information of LORs used in the study.xlsx
- Tables/Table S4 Conserved amino acid motifs and annotation of BnLORs..xlsx
- Tables/Table S5 The collinearity analysis between Brassica napus and  Brassica rapa, Brassica oleracea.xlsx
- Tables/Table S6 Cis-elements analysis of BnLOR genes.xlsx
- Tables/Table S7 Potential transcription factors of BnLORs.xlsx
- Tables/Table S8 Orthologous gene pairs.xlsx
- Tables/Table S9 The RNA-seq data of BnLOR genes in various tissues from NCBI.xlsx
- Tables/~$Table S3 The information of LORs used in the study.xlsx
