# Supplementary material for: Genome-wide investigation and expression profiling of LOR gene family in rapeseed under salinity and ABA stress
Source: Front Plant Sci. 2023 May 31;14:1197781. doi: 10.3389/fpls.2023.1197781 (PMC10264818; doi:10.3389/fpls.2023.1197781)
Supplement: Supplementary Figure 1 — The motif logos of 15 motifs among BnLOR family proteins. [file DataSheet_1.zip › Tables/Table S1 Primers used in this study.xlsx]

## Sheet: Sheet1
Table S1 Primers used in this study
Gene ID	Forward primer	Reverse primer
BnLOR3	GCAGAAAGAGATTGCAACATCA	CGATGAAAGCTTGATCCACATT
BnLOR4	CCTTCCGCAGTAGATCTTTGAT	AAGGGACAGAGCGAGAAAAATA
BnLOR5	CTGAGATCAAACGCAAAGTTGA	TCGAAACCAGGTTTAATCTCGA
BnLOR9	TTGACCATCATTCTCGACAAGA	CTTCATTTAAGGCCGAAACCAA
BnLOR10	TGTCTCTTTTGCTGGAGAATCT	TAAATCTGCCTCAGCTTGTACA
BnLOR12	GAGATTGCTGGATGGTATACGA	TTTGGCCGAATGATCCTTCTAT
BnLOR14	CCATCATCCTCGACCAAATGTA	CCACCAGTAACAAAACACACAT
BnLOR18	ACAGTATCTAGGTTTGTCCAGC	AAATCTTGTCCCGTTTGAGTTG
BnLOR19	AAAACTTCTCTCTTTTTCGCCG	GTTTTTGACCGTCTGTTCTCTC
BnLOR26	TCTCAGTGACGGTTAATCCAAA	TCTTGTCGGTCAATAACATCGA
BnLOR27	GTACACGGTGAAGAAATCGAAG	GTTGACTCGGAAATCGCATATC
BnLOR28	GTAGAGTTGGGAATCGTACGAA	TCAAAATGGGATTGTCTGATGC
BnLOR29	GAAAGGACAATTTCTCCGTGAC	AAAGTGTCCAGAGAACGTACAA
BnLOR34	TAAACCAAAACATGACCACGAC	CGTGGTTCAACAGTTTCATCTT
BnLOR35	GTCGATGCTTCAGTTTAAGACC	TCACCCTAAAATCGCATCTCTT
BnLOR38	AGCAGCCTTATTACTTGGTCTT	TCTGAGGGAGGAAGAAGATTTG
BnLOR39	CGATGGAAGTAGAGGTTTACGA	TTCACTTTGCGTTTGATCTCAG
BnLOR41	TCAGAACTCACCAAACGAAAAC	ACCCTAAAGACAAGATCTCCAC
BnLOR42	CCATCATCCTCGACCAAATGTA	AATTTAGATATCCAGTCCGCGT
BnLOR43	GATGAAGACAAACCACTTACCG	AAGATGATATCGCCGTTACAGT
BnLOR44	CTTTGATTTCTTCTTCGTCCCG	TTGCCTAACTCACCAACAAAAG
BnLOR46	ACGATTTGGATGAGATCACTGA	TTCTGCCAATAATCTTCCTGGT
BnLOR50	GTTGGTTGGTGGTTAAATCGAA	ATGAAGGCATAATCGACGTTTG
BnLOR51	GTGAATCGAAGGTTCTGTGTTC	TCCCGTTAACGTCACCTATAAC
BnLOR56	TTGGATGAGATCTCTAGTGTGC	AAATCTTGTCCCGTTTGAGTTG
BnActin-7	GGTTCGACCATGTTCCCAGGT	GTGCTGAGGGATGCAAGGATG
