# Supplementary material for: Genome-wide investigation and expression profiling of LOR gene family in rapeseed under salinity and ABA stress
Source: Front Plant Sci. 2023 May 31;14:1197781. doi: 10.3389/fpls.2023.1197781 (PMC10264818; doi:10.3389/fpls.2023.1197781)
Supplement: Supplementary Figure 1 — The motif logos of 15 motifs among BnLOR family proteins. [file DataSheet_1.zip › Tables/Table S10 The RNA-seq data of BnLOR genes in ZS11 under different abiotic stress from NCBI.xlsx]

## Sheet: Sheet1
Table S10 The RNA-seq data of BnLOR genes in ZS11 under different abiotic stress from NCBI
Gene ID	1h_dehydration	8h_dehydration	4h_NaCl	24h_NaCl	4h_ABA	24h_ABA	4h_cold	24h_cold
BnLOR1	0	0	0	0	0.0393333	0	0	0
BnLOR3	1.808	0.156	3.48067	0.138	0.489333	0.352	2.835	0.687667
BnLOR4	6.44333	6.299	3.972	1.52233	7.95767	3.518	28.0357	8.94633
BnLOR5	12.2617	2.81933	11.967	3.131	24.8057	3.437	42.483	9.21133
BnLOR6	0	0.0256667	0.207333	0.057	0.327333	0.155	0	0.209
BnLOR8	4.48533	0.328333	1.60633	0.257333	5.373	1.84367	50.6357	5.894
BnLOR9	6.26833	0.345333	0.591333	0.562667	6.39667	3.728	23.1393	4.724
BnLOR10	1.615	1.58833	3.236	2.154	6.59533	1.97867	7.977	1.82967
BnLOR12	1.78967	0.158333	0.264333	0.142333	0.225333	1.09367	1.48367	4.87633
BnLOR13	0	0	0	0	0	0	0	0
BnLOR14	5.49933	1.49733	6.85467	2.83667	16.8847	1.61667	19.9613	7.14833
BnLOR16	0.317667	0.0336667	0.523333	0.342333	0.201333	0.0346667	0.135333	0
BnLOR18	2.89833	0.758	2.13167	3.19267	1.66233	3.579	11.5873	1.10633
BnLOR19	7.87067	0.277333	0.654667	0.168667	1.79067	0.263333	8.62467	5.13867
BnLOR21	0	0	0	0	0	0.029	0	0
BnLOR22	0	0	0	0	0	0	0	0
BnLOR26	1.28867	0.336333	2.365	0.614	1.72667	0.509333	14.8953	1.24733
BnLOR27	0.127	0.548	1.48733	0.153667	2.04267	0	10.7647	0.193333
BnLOR28	2.611	0.128333	0.352	0	0.29	0.0683333	8.89367	4.18133
BnLOR29	67.1	10.3743	19.9577	18.5267	35.2533	16.3953	64.016	21.1797
BnLOR32	0	0.0583333	0	0	0	0	0	0
BnLOR33	34.07	5.19267	13.24	5.48867	45.328	14.0127	376.201	45.2733
BnLOR34	5.657	0.701	2.272	0.694	7.17667	3.534	38.0763	6.04567
BnLOR35	35.2	114.376	64.8553	16.2037	54.0177	24.1353	91.512	211.431
BnLOR38	2.92733	1.39033	4.149	1.85067	5.392	3.95233	6.565	1.64433
BnLOR39	24.5057	2.63833	13.799	3.776	24.7917	8.72	85.3963	30.3023
BnLOR40	0	0	0	0	0	0	0	0
BnLOR41	7.22867	0.817	1.315	0.140667	1.14567	3.60833	6.621	23.626
BnLOR42	14.828	2.645	16.896	4.13633	37.0803	3.293	90.5227	16.484
BnLOR43	22.7883	14.4577	21.3403	13.7077	26.2573	13.6693	95.2507	17.745
BnLOR44	4.08033	0.797	1.14433	1.15733	2.46067	1.967	10.072	4.69933
BnLOR45	0	0	0	0	0	0	0	0
BnLOR46	1.48833	0.170667	0.792667	1.777	0.562667	0.735333	7.93233	0.39
BnLOR50	1.19633	3.34267	0.592333	0.307	0.233667	0.282667	0.502	0.234333
BnLOR51	2.20167	0.966667	2.13867	1.13467	3.48833	0.97	12.8833	0.720333
BnLOR54	0	0	0.169667	0.575	0.251333	0.293667	0.186333	0
BnLOR56	1.74733	0.034	0.665667	2.053	0.821333	1.00533	4.73367	0.784667
