# Supplementary material for: Genome-wide investigation and expression profiling of LOR gene family in rapeseed under salinity and ABA stress
Source: Front Plant Sci. 2023 May 31;14:1197781. doi: 10.3389/fpls.2023.1197781 (PMC10264818; doi:10.3389/fpls.2023.1197781)
Supplement: Supplementary Figure 1 — The motif logos of 15 motifs among BnLOR family proteins. [file DataSheet_1.zip › Tables/Table S11 3D structure evaluation and prediction of BnLOR genes .xlsx]

## Sheet: Sheet1
Table S11 3D structure evaluation and prediction of BnLOR genes
Gene ID	Sequence Identity	GMQE	QMEAN		Overall Quality Factor	Residues in most favoured and additional allowed region	Template
BnLOR29	0.875	0.74	0.79		92.5714	0.988	2q4m.1.A
BnLOR35	0.8704	0.76	0.78	0.78 ± 0.06	95.4545	0.994	2q4m.1.A
BnLOR32	0.7188	0.8	0.78		92.6554	0.994	2q4m.1.A
BnLOR6	0.7083	0.8	0.78		92.6136	0.995	2q4m.1.A
BnLOR28	0.6875	0.8	0.78		92.0455	0.988	2q4m.1.A
BnLOR51	0.6354	0.7	0.75		93.4066	0.982	2q4m.1.A
BnLOR26	0.6302	0.69	0.75		96.1538	0.994	2q4m.1.A
BnLOR27	0.5789	0.59	0.65		84.375	0.981	2q4m.1.A
BnLOR22	0.53	0.55	0.71		80.3279	0.982	2q4m.1.A
BnLOR50	0.4867	0.41	0.55		92.4051	0.97	2q4m.1.A
BnLOR2	0.4576	0.74	0.75		94.4099	0.974	2q4m.1.A
BnLOR30	0.4494	0.75	0.75		96.2264	0.986	2q4m.1.A
BnLOR55	0.397	0.66	0.69		80.9524	0.982	2q4m.1.A
BnLOR48	0.3924	0.45	0.49		73.913	0.985	2q4m.1.A
BnLOR15	0.3924	0.45	0.49		73.913	0.985	2q4m.1.A
BnLOR25	0.3789	0.66	0.73		87.7193	0.976	2q4m.1.A
BnLOR21	0.366	0.67	0.68		91.954	0.971	2q4m.1.A
BnLOR45	0.3586	0.68	0.69		89.1429	0.97	2q4m.1.A
BnLOR24	0.3568	0.68	0.67		89.5028	0.966	2q4m.1.A
BnLOR13	0.3535	0.69	0.67	0.67 ± 0.06	88.2022	0.977	2q4m.1.A
BnLOR52	0.3518	0.68	0.68		90.6077	0.972	2q4m.1.A
BnLOR40	0.3434	0.67	0.65		92.1348	0.971	2q4m.1.A
BnLOR19	0.3209	0.48	0.63		92.8177	0.988	2q4m.1.A
BnLOR4	0.3172	0.61	0.63		87.8453	0.988	2q4m.1.A
BnLOR44	0.3172	0.61	0.63		87.8453	0.988	2q4m.1.A
BnLOR7	0.3138	0.69	0.68	0.68 ± 0.06	92.3497	0.983	2q4m.1.A
BnLOR37	0.3085	0.68	0.68		82.6087	0.989	2q4m.1.A
BnLOR53	0.3071	0.47	0.61		93.75	0.971	2q4m.1.A
BnLOR34	0.3017	0.63	0.66		94.4785	1	2q4m.1.A
BnLOR9	0.3017	0.63	0.67		93.2927	1	2q4m.1.A
BnLOR39	0.3005	0.58	0.61		94.4099	0.982	2q4m.1.A
BnLOR5	0.2932	0.61	0.65		-	-	2q4m.1.A
BnLOR33	0.2849	0.63	0.65		-	-	2q4m.1.A
BnLOR42	0.2849	0.65	0.67		-	-	2q4m.1.A
BnLOR8	0.2849	0.63	0.65		-	-	2q4m.1.A
BnLOR43	0.2741	0.6	0.65		-	-	2q4m.1.A
BnLOR14	0.2682	0.65	0.66		-	-	2q4m.1.A
BnLOR10	0.2674	0.66	0.67		-	-	2q4m.1.A
BnLOR38	0.2659	0.67	0.68		-	-	2q4m.1.A
BnLOR41	0.257	0.61	0.63		-	-	2q4m.1.A
BnLOR11	0.2527	0.45	0.46		-	-	2q4m.1.A
BnLOR12	0.25	0.61	0.62		-	-	2q4m.1.A
BnLOR49	0.2458	0.63	0.61		-	-	2q4m.1.A
BnLOR20	0.2333	0.57	0.6		-	-	2q4m.1.A
BnLOR3	0.2268	0.58	0.59		-	-	2q4m.1.A
BnLOR36	0.2	0.52	0.58		-	-	2q4m.1.A
BnLOR31	0.1989	0.52	0.54		-	-	2q4m.1.A
BnLOR1	0.1923	0.53	0.55		-	-	2q4m.1.A
BnLOR46	0.1789	0.37	0.49		-	-	2q4m.1.A
BnLOR54	0.1788	0.56	0.55		-	-	2q4m.1.A
BnLOR16	0.1705	0.55	0.55		-	-	2q4m.1.A
BnLOR47	0.1688	0.28	0.48		-	-	2q4m.1.A
BnLOR56	0.1677	0.57	0.57		-	-	2q4m.1.A
BnLOR17	0.1582	0.55	0.53		-	-	2q4m.1.A
BnLOR23	0.1544	0.5	0.48		-	-	2q4m.1.A
BnLOR18	0.1544	0.54	0.52		-	-	2q4m.1.A
