# Supplementary material for: Genome-wide investigation and expression profiling of LOR gene family in rapeseed under salinity and ABA stress
Source: Front Plant Sci. 2023 May 31;14:1197781. doi: 10.3389/fpls.2023.1197781 (PMC10264818; doi:10.3389/fpls.2023.1197781)
Supplement: Supplementary Figure 1 — The motif logos of 15 motifs among BnLOR family proteins. [file DataSheet_1.zip › Tables/Table S2 General information of identified LOR genes in Brassica napus.xlsx]

## Sheet: Sheet1
Table S2 General information of identified LOR genes in Brassica napus
Gene ID	Alias	Gene name	Chr location	Genomic position		Number of amino acid	Molecular weight (kDa)	Theoretical pI	Instability index	Aliphatic index	Grand average of hydropathicity	Subcellular localization prediction	Group
				Start	End
BnaA01g37110D	GSBRNA2T00067565001	BnLOR1	A01_random	4654	5508	230	26475.3	9.17	43.53	72.83	-0.489	Nucleus	H
BnaA01g27510D	GSBRNA2T00057570001	BnLOR2	A01	177854	178602	186	20905.2	9.13	38.11	90	-0.197	Cytoplasm	B
BnaA02g05010D	GSBRNA2T00081352001	BnLOR3	A02	80709	81845	217	24132.9	8.9	41.24	94.61	-0.203	Cytoplasm	E
BnaA02g20030D	GSBRNA2T00064194001	BnLOR4	A02	101633	102839	210	23534.6	5.36	45.34	83.86	-0.316	Chloroplast, Cytoplasm	F
BnaA03g57510D	GSBRNA2T00023635001	BnLOR5	A03_random	26959	28783	213	24091.2	4.61	43.15	81.31	-0.339	Chloroplast, Cytoplasm, Mitochondrion	F
BnaA03g31930D	GSBRNA2T00111559001	BnLOR6	A03	231229	232528	194	21901.4	8.37	28.8	97.89	-0.072	Cell membrane, Cell wall, Chloroplast, Cytoplasm, Mitochondrion, Nucleus	A
BnaA03g31500D	GSBRNA2T00111616001	BnLOR7	A03	441576	443054	198	22764.2	8.66	32.79	93.89	-0.114	Chloroplast	C
BnaA03g17970D	GSBRNA2T00124830001	BnLOR8	A03	585474	586428	195	22037.6	9.5	36.21	84.41	-0.287	Chloroplast, Nucleus	G
BnaA03g17960D	GSBRNA2T00124832001	BnLOR9	A03	590800	591778	196	22281	9.6	41.12	83.98	-0.283	Chloroplast	G
BnaA03g13830D	GSBRNA2T00142163001	BnLOR10	A03	1542848	1543902	186	20787	9.66	48.95	91.13	-0.17	Nucleus	D
BnaA03g33320D	GSBRNA2T00137632001	BnLOR11	A03	1561474	1562278	230	26367	9.31	43.94	71.48	-0.503	Chloroplast, Peroxisome, Vacuole	H
BnaA04g22100D	GSBRNA2T00005364001	BnLOR12	A04	130544	131422	196	22319	9.36	48.66	82.04	-0.246	Nucleus	G
BnaA04g03220D	GSBRNA2T00126294001	BnLOR13	A04	460924	461970	204	23053.4	8.82	21.73	75.39	-0.348	Chloroplast	C
BnaA05g34820D	GSBRNA2T00030022001	BnLOR14	A05_random	42046	43040	195	22314.2	9.3	42.64	85.38	-0.306	Chloroplast, Nucleus	G
BnaA05g13190D	GSBRNA2T00125641001	BnLOR15	A05	775499	775971	90	10491.9	10.47	51.73	78.89	-0.88	Nucleus	B
BnaA06g00650D	GSBRNA2T00024606001	BnLOR16	A06	250068	250699	201	22702.9	8.57	42.45	76.47	-0.29	Chloroplast, Nucleus	H
BnaA06g00660D	GSBRNA2T00024608001	BnLOR17	A06	253345	253950	201	22622.9	6.43	41.13	80.8	-0.224	Chloroplast, Nucleus	H
BnaA06g00670D	GSBRNA2T00024609001	BnLOR18	A06	255246	255920	175	19624.5	6.82	42.27	78.34	-0.186	Nucleus	H
BnaA07g35790D	GSBRNA2T00146256001	BnLOR19	A07	50011	50979	257	29277	6.14	43.16	74.2	-0.384	Chloroplast	F
BnaA07g04400D	GSBRNA2T00054276001	BnLOR20	A07	203066	205831	223	24657	5.84	35.43	85.47	-0.257	Chloroplast, Nucleus	E
BnaA07g16760D	GSBRNA2T00098795001	BnLOR21	A07	1440460	1441387	208	23397	8.95	33.4	80.96	-0.231	Chloroplast	C
BnaA09g19740D	GSBRNA2T00083807001	BnLOR22	A09	17508	19129	247	27492.2	6.49	32.01	76.19	-0.22	Chloroplast, Cytoplasm	A
BnaA09g12520D	GSBRNA2T00081856001	BnLOR23	A09	135656	136567	154	18100.8	7.75	45.18	87.21	-0.247	Chloroplast	H
BnaA09g35640D	GSBRNA2T00037112001	BnLOR24	A09	296847	297638	208	23547	8.96	23.68	75.82	-0.318	Chloroplast	C
BnaA10g23450D	GSBRNA2T00136086001	BnLOR25	A10	2623266	2624099	211	23449.8	8.91	23.45	84.88	-0.112	Cell membrane, Cell wall, Chloroplast, Cytoplasm, Mitochondrion, Peroxisome	C
BnaAnng22510D	GSBRNA2T00054629001	BnLOR26	Ann_random	1237	2602	216	24229.9	8.86	35.5	81.48	-0.14	Chloroplast, Cytoplasm	A
BnaAnng22520D	GSBRNA2T00054630001	BnLOR27	Ann_random	4295	5617	206	23293.6	6.83	28.95	80.73	-0.299	Cytoplasm	A
BnaAnng09500D	GSBRNA2T00088436001	BnLOR28	Ann_random	130137	131044	194	21933.4	6.96	32.5	100.88	-0.063	Cell membrane, Chloroplast, Cytoplasm, Mitochondrion	A
BnaAnng00120D	GSBRNA2T00119541001	BnLOR29	Ann_random	140326	141632	224	24880.6	8.28	51.68	82.14	-0.196	Chloroplast	A
BnaC01g44100D	GSBRNA2T00007663001	BnLOR30	C01_random	47619	48368	186	21018.3	9.28	42.4	91.08	-0.216	Cytoplasm	B
BnaC01g37110D	GSBRNA2T00053997001	BnLOR31	C01	275219	276000	230	26339.1	8.97	42.49	71.96	-0.477	Chloroplast, Nucleus	H
BnaC03g73380D	GSBRNA2T00019772001	BnLOR32	C03_random	3795	4970	194	21963.4	6.9	29.48	96.86	-0.069	Chloroplast, Nucleus	A
BnaC03g72170D	GSBRNA2T00036266001	BnLOR33	C03_random	15775	16547	195	22022.6	9.44	36.21	86.41	-0.244	Cell membrane, Chloroplast, Cytoplasm, Mitochondrion, Nucleus, Peroxisome	G
BnaC03g72180D	GSBRNA2T00036267001	BnLOR34	C03_random	25624	26956	196	22309	9.62	42.78	83.98	-0.286	Chloroplast, Nucleus	G
BnaC03g00060D	GSBRNA2T00134124001	BnLOR35	C03	60512	62036	221	24779.5	8.68	44.71	84.57	-0.183	Chloroplast	A
BnaC03g38440D	GSBRNA2T00123695001	BnLOR36	C03	386891	387677	230	26423.1	9.24	38.57	72.74	-0.499	Chloroplast, Nucleus, Peroxisome	H
BnaC03g36950D	GSBRNA2T00110558001	BnLOR37	C03	408277	409723	198	22710	6.75	34.85	93.89	-0.108	Chloroplast	C
BnaC03g16770D	GSBRNA2T00024533001	BnLOR38	C03	480274	481411	186	20790	9.58	56.31	90.59	-0.213	Nucleus	D
BnaC03g39280D	GSBRNA2T00123816001	BnLOR39	C03	1120281	1122060	213	24117.2	4.67	42.8	80.85	-0.35	Chloroplast, Cytoplasm, Mitochondrion, Nucleus	F
BnaC04g55550D	GSBRNA2T00055775001	BnLOR40	C04_random	6960	8074	206	23163.5	7.68	23.09	76.07	-0.294	Cell wall, Chloroplast, Cytoplasm, Mitochondrion, Nucleus, Peroxisome	C
BnaC04g45830D	GSBRNA2T00155285001	BnLOR41	C04	884207	885095	196	22322.1	9.35	41.01	82.04	-0.215	Nucleus	G
BnaC04g06680D	GSBRNA2T00152838001	BnLOR42	C04	1368434	1369430	195	22347.1	9.04	40.02	84.36	-0.296	Chloroplast, Nucleus	G
BnaC05g37490D	GSBRNA2T00044677001	BnLOR43	C05	148240	149542	219	24825.1	4.84	47.29	78.22	-0.466	Chloroplast, Cytoplasm	F
BnaC05g11100D	GSBRNA2T00072468001	BnLOR44	C05	215164	216257	210	23534.6	5.36	45.34	83.86	-0.316	Chloroplast, Cytoplasm	F
BnaC06g15790D	GSBRNA2T00050817001	BnLOR45	C06	37815	38775	208	23488	8.95	34.86	76.73	-0.291	Chloroplast	C
BnaC06g06630D	GSBRNA2T00062318001	BnLOR46	C06	138803	139477	148	16459.9	9.03	49.17	84.8	-0.216	Chloroplast, Nucleus	H
BnaC06g06650D	GSBRNA2T00062320001	BnLOR47	C06	147613	148023	136	15177.1	4.74	39.8	74.41	-0.169	Cell membrane, Nucleus	H
BnaC06g11630D	GSBRNA2T00122562001	BnLOR48	C06	681251	681723	90	10491.9	10.47	51.73	78.89	-0.88	Nucleus	B
BnaC07g04260D	GSBRNA2T00002482001	BnLOR49	C07	343959	345254	191	21030.1	8.71	26.72	84.5	-0.063	Chloroplast, Cytoplasm, Nucleus	E
BnaC08g49510D	GSBRNA2T00025440001	BnLOR50	C08_random	22175	23443	169	19210.1	8.24	46.51	80.65	-0.193	Cell wall, Chloroplast, Cytoplasm, Nucleus, Peroxisome, Vacuole	A
BnaC08g49520D	GSBRNA2T00025441001	BnLOR51	C08_random	28000	29337	216	24071.7	9.11	34.92	79.72	-0.206	Chloroplast	A
BnaC08g27130D	GSBRNA2T00155986001	BnLOR52	C08	2759127	2759929	208	23576	8.58	24.63	74.9	-0.321	Cell wall, Chloroplast	C
BnaC08g27110D	GSBRNA2T00155988001	BnLOR53	C08	2763552	2764110	162	18220.2	9.87	27.57	89.51	-0.28	Cell membrane, Chloroplast	C
BnaC09g51330D	GSBRNA2T00094044001	BnLOR54	C09_random	90735	92012	191	21903.2	7.75	40.48	94.71	-0.117	Cell membrane, Chloroplast	H
BnaC09g48120D	GSBRNA2T00107149001	BnLOR55	C09	1177474	1178297	212	23586	8.83	29.62	85.42	-0.094	Cell membrane, Cell wall, Chloroplast, Cytoplasm, Mitochondrion, Peroxisome	C
BnaCnng71660D	GSBRNA2T00011772001	BnLOR56	Cnn_random	1159	1833	192	21906.1	8.47	46.47	80.52	-0.328	Nucleus	H
