# Supplementary material for: Genome-wide investigation and expression profiling of LOR gene family in rapeseed under salinity and ABA stress
Source: Front Plant Sci. 2023 May 31;14:1197781. doi: 10.3389/fpls.2023.1197781 (PMC10264818; doi:10.3389/fpls.2023.1197781)
Supplement: Supplementary Figure 1 — The motif logos of 15 motifs among BnLOR family proteins. [file DataSheet_1.zip › Tables/Table S3 The information of LORs used in the study.xlsx]

## Sheet: Sheet1
Table S3 The information of LORs used in the study
LOR genes	Species	Gene ID	Clade	Protein sequence
AtLOR1	Arabidopsis thaliana	AT1G33840	A	MQQPYEYRYPQGTGPSAPPPPPKAGVIVDPKYCSLHPVDLAIVRKVLKITDGNFVITNAEGNLLFKVKDPFFSLHEKRILMDGFGTKVLTLKGKIMTMHDRWLVFRGGSTEEVDLLYTVKRSNMVQITTKLDVFLADNIEQKKCDYRLEGVWLETSCFVYAGDSDIILAQMREKKTMQSVLFGKDNFCLTVNPNVDYAFIASLIVILVEIQISLRKLTKQLLLLE*
AtLOR2	Arabidopsis thaliana	AT1G53870	H	MQIYNPISPVKTMVKIYPHLAFPVDMDVVQDKILPYLTTEQERFTIWMKSLVFNSKGCTVFDSKGNLIYRVDNYDSKSWSNEVYFMDLNGKILFTLRQKKLGFFKSWEGYNSTGTRFRLRKIFKILPRESSSSYKVVMGSRIVDGDQQSCYKIVNRGSVFAIKDGSGRLMAEVKNKLSDISGLDLGDDVLTMMVEPQLDHSLIMGIVIAYKLTKCKL*
AtLOR3	Arabidopsis thaliana	AT1G53875	H	MQIYSNNRTMRTKFSLNLISPAKNMVKIHPDKAFPVDFSVGEGKTSPYLTTEKESFTIWMRSLVFHSKGCTVFDSKGNLIYRVDNYNSKSCSEVYLMDLYGKILFTLRQKKLGLFKSWKGYNSTGTRFQLRKNFKILPKGSSSSYKVVMGSRIVDGDHQSCYKIVKRKSVFTIEDGSGRLLAEVKKKQSNIKSLDLGKDVLTMMVEPQVDHSLIMGIVIAYSLLKCKL*
AtLOR4	Arabidopsis thaliana	AT1G53890	H	MQIYNPISPVKTMVKIYPHLAFPVDMDVVQDKILPYLTTEQERFTIWMKSLVFNSKGCTVFDSKGNLIYRVDNYDSKSWSNEVYFMDLNGKILFTLRYNSTGTRFRLRKIFKILPRESSSSYKVVMGSRIVDGDQQSCYKIVNRGSVFAIKDGSGRLMAEVKNKLSDISGLDLGDDVLTMMVVILKNAEKLGIVHPHKSQNNQSVLSFFIFCLLPNPNRAPWNSTDPTSMFEQAQAAIQSSLS*
AtLOR5	Arabidopsis thaliana	AT1G53900	H	MQIYSNNRTMRTKFSLNLISPAKNMVKIHPDKAFPVDFSVGEGKTSPYLTTEKESFTIWMRSLVFHSKGCTVFDSKGNLIYRVDNYNSKSCSEVYLMDLYGKILFTLRQKKLGLFKSWKGYNSTGTRFQLRKNFKILPKGSSSSYKVVMGSRIVDGDHQSCYKIVKRKSVFTIEDGSGRLLAEVKKKQSNIKSLDLGKDVLTMMVEPQLETEIFEEFIKMWRESASFILDKHQNNKPISLTHSIDSPPPPSASMADENPNPNPISAYYQTRAAHHGIVTSEWLEQAQAAVRRYPDRDSLVSGRPFSVIEDFNSWRQQPDLAEAVAAIRALAAVIRASEATTMMELEIELKKASDTLKSWDTTSISLTAGCDLFMRYVTRTSALEFEDFNSAKSRVLERA…
AtLOR6	Arabidopsis thaliana	AT1G63410	H	MARVFPQAAISSPYMSTERETFTVWMKSLVYQTNGLTVYNSNGEITYRVENYDKCSNEVHIMDLHGNILFTIRKKKLWLFGSWYVYRECGSFTSTEEVKPCARIKRSSIRDGDWEVRDETNEVFWILRFDPKFAFQIIDIHGNIIAQVKPKQSSNGITLGEDVLTLEVKPRVDHSLVVTLVTVYGLIKGIDGEVKQLRDFEEEEVAVGDEIAIEI*
AtLOR7	Arabidopsis thaliana	AT1G80120	F	MKGGLLVDDEFIHGEERSLTVRKTSLFFAGDGFTVYDCKGSLVFRVDSYGGPNTRDTDEVVLMDAHGRCLLTLRRKRPSLRRRWEGYLGERSDGQKPIFGVRRSSIIGRNSVTVEVYGDYQCSEYLIEGSFGARNCTVVEAETRRKVAEIRRKVDASTNVMLGKDVFSLNVKPGFDGAFAMGLVLVLDQIYGDDLLEVGEEQVHPSAEDL*
AtLOR8	Arabidopsis thaliana	AT2G05910	E	MKAVVSKLYCSSMEEVMVVRRRPHVVNGGGFVVTDYKEKIVFKIDGCGVLGTKGELVLRDSDGNDLLLIHKKGGVVQALSIHNKWKGYSYDYQGSPKPVFTLRDPKHSCFSITSSIRISVGPGNCYFDVKGYFPDRDCSIVDSKGNVIAQVKEWIGSRDIYKVVTKPSVDKAFVFGVIAVLDYIYGESTSC*
AtLOR9	Arabidopsis thaliana	AT2G14560	A	MTNHWRCSKKFILVGFSLLKVNILEPDVYFINTKNHTKEKTFQSKTKERECIHFWRGKQSMQQPCVIVGSKYCSPNPVGLAIVRKVMKITDGNFVITSADGKLLFKVKDPLFSLHGKRILLDCSGAKVLTLRGKMMTMHDRWQVFRGGSTEEGALLYTVKRSSMIQLAPKLEVFLANNVEEKICDFKVKGAWLDDSCVVYAGDSDTIIAHMCGKQTMRGFFFGKDHFSVTVDKNVDYAFIASLIVILVEIEKAGFITKMTTQMIIGF*
AtLOR10	Arabidopsis thaliana	AT2G30270	D	MADSETPYHPDPEDLRRIPVDLFASKKLPGLSSGDLGFADSSEHLVFILRKSSSSLKSLLDSSGVPLFSISRLHNGVWELHKGDVEKRKDLVLTVKRTSKRFSKTESEVSFAGESSENLVIKGVPFQKSCTIYSQDSIVAQTSLMYKLRQIYVGRSKFRLTIFPGSIDHSLVVAMVAIFLQG*
AtLOR11	Arabidopsis thaliana	AT2G38640	G	MTKVHPKFPSTCEESLCDSKAAVVLTVWKKSLLFNCDGFTVYNANGELVFRVDNYMNCPRDNIVLMDASGFPLLSIRRKKLSLGDCWMVYDGETERDPIFTARKNVSIISNRKSLAWVSAKKTVLYEIEGSYGQRSCKILDERRNKKKTAEIKRKETVIGGVAFGKDVYKLIVESEMEPRVAMALTIILDQMFRSS*
AtLOR12	Arabidopsis thaliana	AT3G10986	C	MVSVVGEMFCNPYTTELVVRRRRESLKRERYDVFDLSNNLIFTVDGGIWNIRRKRVLRDAAGIPLLSMRTKGLVPMRYNWEVYKGDSTESDNLLFSAREPNLLSFKTSLDVTLPPDQSSTDISSVEPDFQTFGRYIGSSFKLFEPIHNTLLAEVVHDFTWGGLIKGSYSFKVRVNPYVDFAFVVALLVITDDTSNLR*
AtLOR13	Arabidopsis thaliana	AT3G11740	A	MAIVSPNFCAPYPIELGIVRKVMTLTDGNFAVTDVNGNLLFKVKEPLFSISDKRILLDAYDTPILTLRENKVSLHDRWLVYRGKSTDQSDLLYTLKRSSMIQIMKPKLDIFLAHNKEMKICDFHVKGSWIDRSCVVYAGKSDAIVAQMHKKHTAQSILIGKSNFSVTVYPNVDFAFIVSLIVILDDINREDSED*
AtLOR14	Arabidopsis thaliana	AT3G14260	H	MQIYRRPFETKTWQYRICPAETMVKIHPDLTTSGAGEETSSPYLTTEQESFTIWMKSLVFNTNGCTVFDSKGNIIYRVDNYNSKSCREVYLMDLSGHVLFTLRRQKFGLFKTWEGYRSSSATVESTTKLEYFRVKNNVFQVPNKDSSSSYRVNAGSCRNDEQYCYKMVTRGSSLAIEDNCGKLLAEVKRKQSINGLKLGDDVLTMMVESQVDHSFIIGLVLAHSLINCIL*
AtLOR15	Arabidopsis thaliana	AT3G15810	F	MELVEETIPKEGKKMGERIVVDKAYLYQEDKPLTVCKTSLFYTGDGFAAYDCRGDIIFRVDSYGPDTRDNDEIVLMDATGKCLLTVKRKRPTLHQRWEGFLGERSEGQKPIFSVRRSSIIGRCTMEVEVYDGTGEEYIIDGDFSQRSCLIYDTKKCTVAEIKRKVDASTNVMLGRDVFTLEIKPGFDGAFAMGLVVVLDQINGDDPVEIGDEQVHPFVED*
AtLOR16	Arabidopsis thaliana	AT3G16900	B	MAKQDPTSSNTMLPLVGSEFVRPQPLDLTITGDTVKDATGNKVFKVKTPLFGLHNKRILVDPNDSPIVTMKMKVTSKHDRWQVYRGSDLDDKIFTVKRSSTVQLKTRVEVFLKHNQTRESSCDFTIKGRFMKRACTIYVADSTKIIAQVYEGHERLVATIYPNVDYAFIVTLIFIFDLINMGTGI*
AtLOR17	Arabidopsis thaliana	AT3G56180	C	MPKNKKTEWQVGDPAISVVSDQFCNPYPMDLLVKRKVQNFSKDYYEVFDPSGNLLLQIDGQAWGFNRKRVMRDPAGFTILSMRQKGLALKNKWEVHGGESKEREDLLFTVQQSQAVSLKTSVDVFLPENNNVKKTNTCDFHASGGYSNISFKVFKADALIAGVTHKFTWGSFCKGKYNFKVRVNPEVDYAFIIALLVMVDDNENWC*
AtLOR18	Arabidopsis thaliana	AT5G01750	A	MEQPYVYAYPQGSGPSGAPTPQAGGVVVDPKYCAPYPIDMAIVRKMMSLTDGNFVITDVNGNLLFKVKEPVFGLHDKRVLLDGSGTPVVTLREKMVSMHDRWQVFRGGSTDQRDLLYTVKRSSMLQLKTKLDVFLGHNKDEKRCDFRVKGSWLERSCVVYAGESDAIVAQMHRKHTVQSVFLGKDNFSVTVYPNVDYAFIASLVVILDDVNREDRAA*
AtLOR19	Arabidopsis thaliana	AT5G20640	E	MGARSSQTVDPVLSRRYSSESETVLVVRRRPPMVNGGGFVVSNSKQVVVFRVDGCGVLGTKGKLLLRNGDGNDLLLIRKMGGIVQALNMVHNKWEGFGYDNEGTERLVFTLKDPKDSCLVQNSSIKILVHGKPPKISSTRNNYVEIKGSFAERACNIMDSDGKAIAKVRIEKEMEEMVGNKKDLYHVIVKPNVDQSFIVGLIAILDYIHGESTIC*
AtLOR20	Arabidopsis thaliana	AT5G41590	G	MFPFLKQRSRSVHGEDAPSSTESTVSVAAADIGGACTTLTVWRKSLLVSCEGFTVIDSNGDLIYRVDNYARTRPEELILMDKDGNSLLLMHRTKKITLVDSWGIYEANDTKGETKIPKCPTWYMRKNLKMNILSTKSDILAYVYSGSFDKKNSYIIKGSYRCKSCKIVHVPLNKTVVEIKRKEVRTKGVRFGSDVFDLVVNPGFDTGLAMALVLLLDQMFS*
BnLOR1	Brassica napus	BnaA01g37110D	H	MQIFRRPCETKAWQNRIRPAETMVKIHPDRKTLATGEETSSPYLTTEKESFTIWMKSLVFNTNGCTVFDSKGNIIYRVDNYNSKSCREVYLMDLHGRVLLTLRRQKFGLFKTWEGYRSPTGTAESATNLDYFRVKNNMFKIHSKDSSSSYRVTTGSCRNNEEYCYKMVTRGSSLGIEESCGRLVAEVKRKQSRNGLELGDDVLTMMVESQVDHCFIIGLILTHSLINCKL
BnLOR2	Brassica napus	BnaA01g27510D	B	MAEQDLNNRSNTIPIIGSEFVRPQPSDLTIVGDTVKDANGNKVFKVKTPLFGLHNKRILLDPNDSPIVTMKMKVTSKHDRWQVYRGGDLDDKIFTVKRSSSVQLKTRVEVFLKHNQTKEASCDFTIKGRFMKRACTIYVGDSTKVIAQVHEGEERLVATVYPNVDCAFIVTLIFIFDLINMAGTGV
BnLOR3	Brassica napus	BnaA02g05010D	E	MGVRSSKAVDPVLSRRYSSESEATLVVRRRPHMVNGGGFVVSNSKQQVVFTVDGCGVLGTKDKLVLKNGDGNDLLLIRKMGGMVQALNMVHKKWEGFGYDKEGTEKLLFTLKDPKESCLVQHGLIRILVHGKPKISTCNIYNNNYVQIRGSFAERDCNIMDSDGRNIAQVRIEKEMEEMVGNKKDLYNIIVKANVDQAFIVGVIAVLDYIHGESTIC
BnLOR4	Brassica napus	BnaA02g20030D	F	MKGGLLVDDEFIHGEETNLTVRKTSLFFSGDGFTVYDCKGSLVFRVDSYGGPNNRDTDEVVLMDAHGRCLLTLRRKRPSLRRRWEGYLGERTDGQKPIFGVRRSSIIGRNSVTVEVYAEYECSEYLIEGNFGQRSCTVVEAETRRKVAEIRRKVDASTNVMLGKDVFSLNVKAGFDGAFAMGLVLVLDQIYGDDYVEVGEEQVHPSAVDL
BnLOR5	Brassica napus	BnaA03g57510D	F	MELVEEMGEKRVVVDKAYLYEEDKPLTVCKTSLFYTGDGFAAYDCHGDIIFRVDSYGPDTRDNDEFVLMDVAGKCLLTVKRKRPTLHQRWEGFLGERSDGQKPIFSVRRSSIIGRCTMDVELYDGTGEEYTIDGDFSQRSCLIYDTNKRTVAEIKRKVDASTSVMLGRDVFTLEIKPGFDGAFVMGLVLVLDQINGDDPVEIGDEQVHPFVED
BnLOR6	Brassica napus	BnaA03g31930D	A	MAIVGPQFCAPYPVDLGIVRKVMTITDGNFAVTDVNGNLLFKVKEPLFSLSDKRFLLDASDNPILTLRENKVSLHDRWQVFRGKSTNQNDLVYTLKRSSMIQLMKPKLDVFLAQNKEMKVCDFHVKGSWIDRSCVVYAGKSDAIVAQMHKKHTAQSILIGKSNFSVTAYPNVDYAFIVSLIVILDDINREDSED
BnLOR7	Brassica napus	BnaA03g31930D	C	MVSVVGEMFCNPYTTELVVRRRRESLKRDRFDVFDLSDNLIFTIDGGTWNIRRKRVLRDATGLPLLSMRTKGIVTMRYKWEVYKGESTESEDLLFSVTEPNLFSIRTSLDVSLPTQQPSTDISSTIKPDFRTYGRYIGSSFKLFEPIHNTLLAEVVHDFSWGGLIIGKYSFKVRVNPYVDFAFVIALLVIADDTSNLR
BnLOR8	Brassica napus	BnaA03g17970D	G	MTKVHPKFPNTYEESLCDSKAAVVLTVWRKSLLFNCDGFTVYNSNGNLVFRVDNYMNSPKDNIVLMDASGLPLLSIRRKKLSLGDCWAVYDGETQRDPKFTAKKNVSILTNKRSLAWVSAKKTILYEVEGSYGQKSCKIVDVRNKKKTAEIKRKDAMVGGGSFGKDVFKLIVESDMEPRVAMALTIILDQMFRSY
BnLOR9	Brassica napus	BnaA03g17960D	G	MTKVHPKFPNTYEESLCDSKAAVVLTVWRKSLLFNCDGFTVYNSNGNLVFRVDNYMNSTRDNIVLMDASGLPLLSIRRKKLSMGDCWAVYDGETQRDPIFTAKKNVSILTNKRSLAWVSAKKTILYEVEGSYGQRSCKIVDVRRNKKKTAEIKRKDAMVGGGSFGKDVFKLIVEPEMEPRVAMALTIILDKMFRSY
BnLOR10	Brassica napus	BnaA03g13830D	D	MADPETPYHPDPEDLLRIPVDLFASKKLPGLSPGDLGFADSSDHLLFTLRKSSSSLRFLLDPSGVPLFSISRLHNGMWELHKGDVGKRKELVLTVKRTSNRFSKTELDVSFAGESSSQQRLVIKGCPFQKSCTIYSKDSIVAQTSLMYKLRQIYVGRSKFRLTIFPGSIDHSLVVAMVAVFLRGRN
BnLOR11	Brassica napus	BnaA03g33320D	H	MQISRQPYETKPWQNRICPAETMVKIHPDHTTSGAGNITSSPYLTTEKESFTIWMKSLVFNTNGCTVFDSKGNIIYRVDNYNSKSCREVYLMDLHGHVLFTLRSQKFGLFKTWEGYRSPSGTSDSTTNSEYFRVKSNIFQVPSKDSYSSYRVLTGSCRKNEQYHYKMVTRGSSLGIEDICGRVVAEVKRKQSRKGLEFGDDVLTMVVESQVDHSFIIGLVLTHRLINRKL
BnLOR12	Brassica napus	BnaA04g22100D	G	MTKVHPKFPNTCEESLCDSKAAAVLTVWKKSLLFNCDGFTVYNSSGDLVFRVDNYMNSSKDNIVLMDASGLPLLSIRRKKLSLGDCWMVYDGETQRDPIFTARKNVSIMTNRRSLAWVSTKKTLLYEIEGSFGQRSCKILDERRNKKKAAEIKRKEAMVGGVAFGKDVFKLIVESEMEPRVAMAFTIILDQMFRSY
BnLOR13	Brassica napus	BnaA04g03220D	C	MPKNKKTEWQVGDPTISIVGDQFCNPYPMDLMVKRKVQSFSKDNYQVFDPSGNLLLQIDGQAWGINRKRVMTDPAGFTILTMRQKGMTLKNKWEVHGGESKEREDLLFTVHQSLAVSLKTSVDVFLAENNNVKKSNTCDFHASGGYSNISFKVFKSDALIAGVTHKFTWGSFCKGKCNFRVRVNPEVDYAFIIALLVMVDDNEN
BnLOR14	Brassica napus	BnaA05g34820D	G	MTKVHPKFQNTCEKSLCDSKEAVVLTVWKKSLLFNCDGFTVYNSNGELVFRVDNYMNCPKDNILLMDASGLPLLSIRRKKLSLGDCWMVYDGETQRDPIFTAKKNVSIMTNKRSLVSVSSKKTVLYEIEGSYSQRSCKILDERRNKKKTAEIKKKEAMVGGVAFGKDVFKLIVEPEMEPRVAMALTIILDQMYRY
BnLOR15	Brassica napus	BnaA05g13190D	B	MAEQDRNNRSNTIPIIGSEFVRPQPSDLTIIRDTVKHANRNKVTSKHDRWQVYRGSNLDDKIFTVKRSSSVQLKTRVEVFLKQPDKRSVL
BnLOR16	Brassica napus	BnaA06g00650D	H	MVQIHPVQALSVVSGAGEEKSSPYVATEQQSFTIWMRSLVYHSKGCTVYDSKGNLIYRVDNYDSKSCGEVYLMDLYGEVLFEFQQKFGLFKSCEGYNSTGTRFRLRKNFKISPRGSSSSYKVVMESNKDDRQSCYKILNHASVFTIEDGSGRFMAEVKKKRSNVNGLDFGEDVLTMVVEPQVDHSFIMGIVIAYGLLKSKL
BnLOR17	Brassica napus	BnaA06g00660D	H	MVQIHPVQAVPVDSGIGEVKSSPYVTTEQESFTIWMRSLVYHSKGCTVYDSKGNLIYRVDNYDSKSCGEVYLMDLYGEVLFEFQQKFGLFKSCEGCNSNGTRFRLRKNFKISPRGSSSSYKVVMESSKDDQQSCYKILDHGSVFIIEDGSGRLMAEIKKKQSNVNGLDFGEDVLTMVVEPQVDHSFIMGIVIAYGLLKCKL
BnLOR18	Brassica napus	BnaA06g00670D	H	MVQIHPVQAVPVDSGIGEVKSSPYVTTEQESFTIWMRSLSCGEVYLMDLYGEVLFEFQQKFGLFKSCEGCNSNGTRFRLRKNFKISSRGSSSSYKVVMESSKDDQQSCYKILNHGSVFTIEDGSGRFMAEVKKKRSNVNGLDFGEDVLTMVVEPQVDHSFIMGIVIAYGLLKSKL
BnLOR19	Brassica napus	BnaA07g35790D	F	MKGGLLVDNKFSHGQDKNLTVRKTSLFFAGDGFTVYDCKGTLVFRVDSYGGPNNRDTDEVVLMDAHGRCLLTLRRKRPSLRRRWEGYLGERTDGQKPIFGVRRSSMIGRNSVTVEVYAEYECNEYLIEGNFGQRSCTVVEAETRRKVAEIRRKVDASTNVMLGKDVFSLNVKAGFDGAFAMGLVLVLDQIYGDDYVEVGEEQVHPYAEDHYNFFFSFLFGWEPKTSGNNTNIYLVVSFCRLERNDLDKYFSSVTCCE
BnLOR20	Brassica napus	BnaA07g04400D	E	MVAVEDFRRNKLREGRRPDTGDDVEQNGGLEEMEQTIDGNHDLLLGEVMVVRRRPHVVNGGGFVVTDCREKTIFKIDGCGVLGTRGELVLRDGDGADLLLIHKKGGMVQALSIHNKWRGYSYDYQGSPKPVFTLRDPKQSCFSITGSIRILVQPGNCYFDVRGSFPDRDCSIVDSTGSVIAQVKEWSGSKDIYSVVTKVNVDKAFVFGVIAVLDYIYGESTSC
BnLOR21	Brassica napus	BnaA07g16760D	C	MPKNKKTEWQVGDPPISVVGDQFCNPYPMELMVKRKVINFSKDHYQVVDPSGNILLQIDGQAWGFNRKRVMRDPAGFIVLTMRQKGIRLKRKWEVHGGESKDKEDLLFTVQQSSAMSLKTSVDVFLAENSNIKKSSACDFHASGGYSNISFKVFKSDALIAGVGVTHKFTWGSYCKGKYNFSVSVNPEVDYAFIIALLVMVDDIENLC
BnLOR22	Brassica napus	BnaA09g19740D	A	MAQPYVYAHPPGTAPRPSGAFVNPRFCVAGPVDLTMVRDETEKKWGSFYILDANMNLRFQVKKPGFGFGFGRNMILLDGSGSPILTMKEQTMTMSFREKWEVHIGDQAAYTVKGSSIFSSSTKLDGLHVFLARNHEEEIPDFRVKATNHRGFERSCVVYAGESDTIVAQMQHEDVTASNTDIFTVTINPNVDHAFIASLVIILDVYNRVDTELPHRYHEAHQAVNRVHMGLHGATHAALRAGACTIQ
BnLOR23	Brassica napus	BnaA09g12520D	H	MARVFPQAGVSSPYMSTERETFTVWMKSLVYQTNGLTVYNSNGEITYRVENYDKSSNEVHIMDLHGNILFTIRKKKLWLFGSWYVYRECGTLSSTEEVKPFVKIKRSCIRDGDWEVRDETNEVFWILRFDPKFAFQIIDVHGNIIAKVDLLKLL
BnLOR24	Brassica napus	BnaA09g35640D	C	MPKNKKTEWQVGDPAISVVSDQFCNPYPMDLMVKRKVQNFSKDHYQVFDPSGNLLLQIDGQAFGFNRKRVMRDPAGFTILTMRQKGITLKNKWEVHGGESKEKEDLLFTVQQSLAVSLKTSLDVFLAENNNVKKGSTCDFHASGGYSNISFKVFKSDALIAGVGVTHKFTWGSFCKGKYNFRVRVNPEVDYAFIIALLVMVDDNENWC
BnLOR25	Brassica napus	BnaA10g23450D	C	MAGTTDSYQQTSYGFAIGTPVATQNTNVAVVSDVFCCPYPLQLTVKKKCKGLSGAKLEVVDLNSNVVLRVDGPHDSFSKKRVLRDPAGYPLLTMREKLTSLHDGWTVHRGEGSDPRELMFTVKRSHALQWRARLDVIFQSHYGNFSVVGTYFDDSAKVYHSNAVIAEVKEKTTFGGFFKGKQDFVVRINAGVDYAFIVSLLVILNETNTIF
BnLOR26	Brassica napus	BnaAnng22510D	A	MVQSVIVDRRFCVPGPVDLVMVRDKIASQYGNFVIGDVNGNMMFQVKKPGFGLHKKMILLDSSGSPVLTMKEKSMTLHNRWQVFKGGSTEECDMLYTVKRSSMIQRTTKLDVFFGQNNEEKTCDFRVKGTNWLERSCVVYAGVSDVIVAQMQHKKHTRHTALSGKDSFSVTVNPNVDYAFIASLVVLFDVIDRQESAKGIGTDNFEAAHVVHGLFQ
BnLOR27	Brassica napus	BnaAnng22520D	A	MAQGGGVARVIVDSRFCVPDPVDLAMVRDKIEFKHGNFDIKDVKGNILFQTMKQKSMTLHERWKVYRGVSTEECDFLYTVKKSKVVQFTTKLEVFLGHNNEEQICDFRVNVTKRFEHSCVVYAGESDNIVAQMQHKKHTRQTASSGLDNFSVTVNPNVDYAFVTSLLVLFDVINRQDPPGKGDTGEMNEVAHGATHLVHGLHMLLH
BnLOR28	Brassica napus	BnaAnng09500D	A	MAIVGPNFCAPYPVELGIVRKVMTITDGNFAVTDVNGNLLFKVKEPLFSLSDKRILLDASDNPILTLKENKVSLHDRWQVFRGKSTDQNDLVFTLKRSSMFQLIKPKLDVFLAHNKEMKECDFHVKGSWIDRSSVIYAGKSDVIVAQMHKKHTAQSILIGKSNFSVTVYPNVDYAFIVSLIVILDDINREDSED
BnLOR29	Brassica napus	BnaAnng00120D	A	MEQPYVYAYPPGTAPSAPPPPQGGGSAGGIVDQRFCAPYPVDLAIVRKMMKLTDGNFVITDVNGNLMFKVKEPVFGLHDKRILLDGSGSPVLTLREKMVSLHDRWQVFRGGSTEQCDLLYTVKRSSMLQFKTKLDVFLSHNKEEKRCDFRVKGSWLERSCVVYAGESDAIVAQMHKKHTVQSVFLGKDNFSVTVYPNVDYAFIASLVVILDDVNREDRAAAGSS
BnLOR30	Brassica napus	BnaC01g44100D	B	MAEQDLNNRSNTIPIIRSEFVRPQPSDLTIIGDTVKDANGNKVFKVKTPLFGLHNKRILLDPNDSPIVTMKMKVTSKHDRWQVYRGGDLDDKIFTVKRSSSVQLKTRIEVFLKHNQTKEASCDFTIKGRFMKRACTIYVGDSTKVIAQVHEGDERLVATVYPNVDCAFIVTLIFIFDLINMAGTGV
BnLOR31	Brassica napus	BnaC01g37110D	H	MQIFRRPCETKAWQNRICPAETMVKIHPDRKTLGTGEETSSPYLTTEKESFTIWMKSLVFNTNGCTVFDSKGNIIYRVDNYNSKSCREVYLMDLHGRVLLTLRRQKFGLFKTWEGYRSPTGTAESATNLDYFRVKNNMFKIPSKDSSSSYRVTTGSCRNDEEYCYKMVTRGSSLGIEESCGRLVAEVKRKQSRNGLELGDDVLTMMVESQVDHSFIIGLVLTHSLINCKL
BnLOR32	Brassica napus	BnaC03g73380D	A	MAIVGPQFCAPYPVDLGIVRKVMTITDGNFAVTDVNGNLLFKVKEPLFSLSDKRFLLDASDNPIMTLRENKVSLHDRWQVFRGESTDQKDLVYTLKRSSMIQLMKPKLDVFLAQNKEMKVCDFHVKGSWIDRSCVVYAGKSDAIVAQMHKKHTAQSILIGKSNFSVTVYPNVDYAFIVSLIVILDDINREDSED
BnLOR33	Brassica napus	BnaC03g72170D	G	MTKVHPKFPNTYEESLCDSKAAVVLTVWRKSLLFNCDGFTVYNSNGNLVFRVDNYMNSPKDNIVLMDASGLPLLSIRRKKLSLGDCWAVYDGETQRDPIFTAKKNVSILTNKRSLAWVSAKKTILYEVEGSYGQKSCKIVDVRNKKKTAEIKRKDAMVGGGSFGKDVFKLIVESDMEPRVAMALTIILDQMFRSY
BnLOR34	Brassica napus	BnaC03g72180D	G	MTKVHPKFPNTYEESLCDSKAAVVLTVWRKSLLFNCDGFTVYNSNGNLVFRVDNYMNSTRDNIVLMDASGLPLLSIRRKKLSMGDCWAVYDGETQRDPIFTAKKNVSILTNKRSLAWVSAKKTILYEVEGSYGQRSCKIVDVRRNKRKTAEIKRKDAMVGGGSFGKDVFKLIVEPEMEPRVAMALTIILDKMFRSY
BnLOR35	Brassica napus	BnaC03g00060D	A	MEQPYVYAYPPGTAPPPPQGSGIAGVIVDPRFCAPYPVDLAIVRKMMKLTDGNFVITDVNGNLLFKVKEPMFGLHDKRILLDGSGSPVLTLREKMVSLHDRWQVFRGGSTEQRDLLYTVKRSSMLQFKTKLDVFLSHNKDEKRCDFRVKGSWFERSCVVYAGESDAIVAQMHKKHTVQSVFLGKDNFSVTVYPNVDYAFIASLVVILDDVNREDRAAAGSS
BnLOR36	Brassica napus	BnaC03g38440D	H	MQISRQPYETKPWQNRICPKETMVKIHPDHTTSGAGDITSSPYLTTEKESFTIWMKSLVFNTNGCTVFDCKGNIIYRVDNYNSKSCREVYLMDLHGHVLFTLRSQKFGLFKTWEGYRSPSGTSDSTTNSEYFRVKSNIFQVPSKDSYSSYRVLTGSCRKNEQYHYKIVTRGSSLGIEDICGRVVAEVKRKQSRKGLEFGDDVLTMVVESQVDHSFIIGLVITHRLINRKL
BnLOR37	Brassica napus	BnaC03g36950D	C	MVSVVGEMFCNPYTTELVVRRRRESLKRDRFDVFDLSGNLIFTIDGGTWNIRRKRVLRDATGLSLLSMRTKGIVTMRYKWEVYKGESTESEDLLFSVREPNLLSFRTSLDVSLPTQQPSTDISSTIEPDFQTYGRYIGSSFKLFEPIHNTLLAEVVHDFSWGGLIIGNYSFKVRVNPYVDFAFVIALLVIADDTSNLR
BnLOR38	Brassica napus	BnaC03g16770D	D	MADPETPYHPDPEDLRRIPVDLFASKKLPGLSPGDLGFADSSDHLRFVLRKSSSSLRFLLDPSGVPLLSISRLHNGMWELHKGDVGKRKELVLTVKRTSNRFSKTELDVSFAGESSSQQHLVIKGCPFQKSCTIYSQDSIVAQTSLMYKLRQIYVGRSKFRLTIFPGSIDHSLVVAMVAVFLQGRN
BnLOR39	Brassica napus	BnaC03g39280D	F	MELVEEMGEKRVVVDKAYLYEEDKPLTVCKTSLFYTGDGFAAYDCHGDIIFRVDSYGPDTRDNDEFVLMDVAGKCLLTVKRKRPTLHQRWEGFLGERSDGQKPIFSVRRSSIIGRCTMEVEVYDGTGEEYTIDGDFSQRSCLIYDTNKRTVAEIKRKVNASTNVMLGRDVFTLEIKPGFDGAFVMGLVLVLDQINGDDPVEIGDEQVHPFVED
BnLOR40	Brassica napus	BnaC04g55550D	C	MPKNKKTEWQVGDPTISIVGDQFCNPYPMDLMVKRKVQSFSKDNYQVFDPSGNLLLQIDGQAWGINHKRVMTDPAGFTILTMRQKGMTLKNKWEVHGGESKEREDLLFTVHQSMAVSLKTSVDVFLAENNNVMNSNTCDFHASGGYSNISFKVFKSDALIAGVGVTHKFTWGSFCKGKCNFRVRVNPEVDYALIIALLVMVDDNEN
BnLOR41	Brassica napus	BnaC04g45830D	G	MTKVHPKFPNTCEESLCDSKAAAVLTVWKKSLLFNCDGFTVYNSSGDLVFRVDNYMNSTKDKIVLMDASGLPLLSIRRKKLSLGDCWMVYDGETQRDPIFTARKNVSIMTNRRSLAWVSTKKTLLYEIEGSFGQRSCKILDERMNKKKAAEIKRKEAMVGGVAFGKDVFKLIVESEMEPRVAMAFTIILDQMFRSY
BnLOR42	Brassica napus	BnaC04g06680D	G	MTKVHPKFQNTCEESLCDSKEAVVLTVWKKSLLFNCDGFTVYNSNGELVFRVDNYMNCPKDNIVLMDASGLPLLSIRRKKLSLGDWWMVYDGETQRDPIFTAKKNVSIMTNKKSLVSVSSKKTVLYEIEGSYSQRSCKILDERRNKKKTAEIKRKEAMVGGVSFGKDVFKLIVEPEMEPCVAMALTIILDQMYRY
BnLOR43	Brassica napus	BnaC05g37490D	F	MELVEEKKAPKEEKKMGERRVVVDKAYLYDEDKPLTVCKTSLFHTGDGFTAYDCNGDIIFRVDSYGRDNDELVLMDATGKCLLTVKRKRPTLHQRWEGFLGERSEGQKPIFSVRRSSIIGRCTMEVEVYDGSGEEYTIDGDFSLRSCLIYDTEKRTVAEIKRKVDMSTNVMLGRDVFALETKPGFDGAFAMGLVLVLDQINGDDPVEIGDEQVHPFVED
BnLOR44	Brassica napus	BnaC05g11100D	F	MKGGLLVDDEFIHGEETNLTVRKTSLFFSGDGFTVYDCKGSLVFRVDSYGGPNNRDTDEVVLMDAHGRCLLTLRRKRPSLRRRWEGYLGERTDGQKPIFGVRRSSIIGRNSVTVEVYAEYECSEYLIEGNFGQRSCTVVEAETRRKVAEIRRKVDASTNVMLGKDVFSLNVKAGFDGAFAMGLVLVLDQIYGDDYVEVGEEQVHPSAVDL
BnLOR45	Brassica napus	BnaC06g15790D	C	MPKNKKTEWQVGDPPISVVGDQFCNPYPMELMVKRKVINFSKDHYQVVDPSGNILLQIDGQAWGFNRKRVMRDPAGFTVLTMRQKGIRWKRKWEVHGGESKDKEDLLFTVQQSSAMSLKTSVDVFLAENSNIKKSSTCDFHASGGYSNISFKVFKSDALIAGVGVTHKFTWGSYCKGKYNFSVSVNPEVDYAFIIALLVMVDDIENLC
BnLOR46	Brassica napus	BnaC06g06630D	H	MVQIHPVQAVPVDSGIGEVKSSPYVTTEQESFTIWMRSLSCGCNSTGTRFRLRKNFKISSRGSSSSYKVVMEPNKDDRQSCYKILNHASVFTIEDGPGRLLAEVKKKRSNVNGLDFGEDILTMVVEPQVDHSFIMGIVIAYGLLKSKL
BnLOR47	Brassica napus	BnaC06g06650D	H	MVQIHPVQAVPVDSGVGEVKSSPYVTTEQESFTIWMRSLVYHSKGCTVYDSKGNLIYQVDNYDSKSCGEVYLMDLYGEVLFEFQQSFGLFAKDATQPDNAYGLLKCKLCSFGSEIDSLCKCSAVNESTQTFKGQYI
BnLOR48	Brassica napus	BnaC06g11630D	B	MAEQDRNNRSNTIPIIGSEFVRPQPSDLTIIRDTVKHANRNKVTSKHDRWQVYRGSNLDDKIFTVKRSSSVQLKTRVEVFLKQPDKRSVL
BnLOR49	Brassica napus	BnaC07g04260D	E	MKAVVSKLHFSSTEEVMVVRRRPHVVNGGGFVVTDCREKTIFKIDGCGVLGTRGELVLRDGDGTDLLLIHKKGGMVQALSIHNKWRGYSYDYQGSPKPVFTLRDPKQFCFSITGSIRISVQPGNCYFDVRGSFPDRDCSIVDSTGSVIAQVKEWSGSKDIYSVVTKANVDKAFVFGVIAVLDYIYGESTSC
BnLOR50	Brassica napus	BnaC08g49510D	A	MSPASAFAINTAKPVTEAYHLGTKTNSPESILYNNTFCREKKEEMAQGGGVARVIVDSRFCVPDPVDLAMVIILTSSTTMTLHERWKVYRGVSTEECDFLYTMKKSKVVQLTTKLEVFLGHNNEEQICYFRVKVTKRFEHSCVVYAGEPDNIVAQFIQNKHKLSLYVNF
BnLOR51	Brassica napus	BnaC08g49520D	A	MAQSVIVNRRFCVPGPVDLAMVRDKIASQYGNFVIGDVNGNMMFQVKKPGFGLHKKMILLDSSGSPVLTMKEKSMTLHNRWQVFKGGSTEECDMLYTVKRSSMIQRTTKLEVFLGQNNGEKTCDFRVKGTNWLERSSVVYAGESDVIVAQMQHKKHTRHTALSGKDSFSVTVNPNVDYAFIASLVVLFDVIDRQESGKGIGTDNFEAAHVVQGLFQ
BnLOR52	Brassica napus	BnaC08g27130D	C	MPKNKKTEWQVGDPAISVVSDQFCNPYPMDLMVKRKVQNFSKDYYQVFDPSGNLLLQIDGQAFGFNRKRVMRDPAGFTILTMRQKGITLKNKWEVHGGESKEKEDLLFTAQQSLAVSLKTSLDVFLAENNNVKKSSTCDFHASGGYSNISFEVFKSDALIAGVGVTHKFTWGSFCKGKYNFRVRVNPEVDYAFIIALLVMVDDNENWC
BnLOR53	Brassica napus	BnaC08g27110D	C	MPKNKKTGWQVGDPAISVVSDQICNPYPMDLVVKRKVQNFSKDHYQVFDPSGNLLLQIDGQAFGFNRKRVMRDPAGFTILTVRQKGNTLKNKLEVHGGESKEKEDLLFTAQQSLTVSLKTSLVVFLAKNNNVKKGTLVIFMLLVDTRIFHPKFSNQMLSLPG
BnLOR54	Brassica napus	BnaC09g51330D	H	MARVFPQAGVSSPYMSTERETFTVWMKSLVYQTNGLTVYNSNGEITYRVENYDKSSNEVHIMDLHGNILFTIRKKKLWLFGSWYVYGECGTLSSTEEVKPFVKIKRSCIRDGDWEVRDETNEVFWILRFDPKFAFQIIDVHGNIIAKVKPKQSSNGVILGEDVLSLEVKPRIDHSLVVTLVTVYGLIKGIV
BnLOR55	Brassica napus	BnaC09g48120D	C	MAGTDSYQQTSYGFAIGTPVATHNTNAAVVSDVFCCPYPLQLTVKKKCKGLSGAKLEVVDLNSNVVLRVDGPHDSFSKKRVLCDPAGYPLLTMREKLTSLHDGWTVHRREGSDPRELMFTVKRSHALQWRARLDVIFQSHYLPGNFSVVGTYFDDSAKVYHSNAVIAEVKEKTTFGGFFKGKQDFVVRINAGVDYAFIVSLLVILNETNTIF
BnLOR56	Brassica napus	BnaCnng71660D	H	MVQIHPVQTLPVDSGVREVKSSPYVTTEQESFTIWMRSLVCHSKGCTVYDSKGNLIYRVDNYDSKSCGEVYLMDLYREVLFEFQQRCNSNGTRFRLRKNFKISPRGSSSSYKAVMESSKDDQQSCYKILNHRSVFIIEDGSGRLMAEVKKKQSNVNGLDFGEDVLTMVVEPQVDHSFIMGIVIAYGLLKCKL
BoLOR1	Brassica Oleracea	Bo01516s010.1	H	MQIFRRPCETKAWQNRICPAETMVKIHPDRKTLSTGEETSSPYLTTEKESFTIWMKSLVFNTNGCTVFDSKGNIIYRVDNYNSKSCREVDLMDLHGRVLLTLRRQKFGLFKTWEGYRSPTGTAESATNLDYFRVKNNMFKIPSKDSSSSYRVTTGSCRNDEEYCYKMVTRGSSLGIEESCGRLVAEVKRKQSRNGLELGDDVLTMMVESQVDHSFIIGLVLTHSLINCKL
BoLOR2	Brassica Oleracea	Bo1g122950.1	B	MAEQDLNNRSNTIPIIGSEFVRPQPSDLTIIGDTVKDANGNKVFKVKTPLFGLHNKRILLDPNDSPIVTMKMKVTSKHDRWQVYRGGDLDDKIFTVKRSSSVQLKTRIEVFLKHNQTKEASCDFTIKGRFMKRACTIYVGDSTKKVIAQVHEGDERLVATVYPNVDCAFIVTLIFIFDLINMAGTGV
BoLOR3	Brassica Oleracea	Bo2g001150.1	A	MEQPYVYAYPPGTAPSAPPPPQAGGIAGGIVDQRFCAPYPVDLAIVRKMMKLTDGNFVITDVNGNLMFKVKEPVFGLHDKRILLDGSGSPVLTLREKMVSLHDRWQVFRGGSTEQRDLLYTVKRSSMLQFKTKLDVFLSHNKEEKRCDFRVKGSWLERSCVVYAGESDAIVAQMHKKHTVQSVFLGKDNFSVTVYPNVDYAFIASLVVILDDVNREDRAAAGSS
BoLOR4	Brassica Oleracea	Bo2g022030.1	E	MHKRIRGQALYRLNKIARVYIDLMGVRSSKAVDPVVSRRYSSESEAMLVVRRRPHMVNGGGFVVSNSKQQVVFTVDGCGVLGTKAKLVLKNGDGNDLLLIRKMGGMVQALNMVHKKWEGFGYDKEGTEKLLFTLKDPKESCLVQHGLIRILVHGKPKISTCNIYNNNYVQIRGSFAERDCNIMDSDGRNIAQVRIEKEMEEMVGNKKDLYNIIVKANVDQAFIVGVIAVLDYIHGESTIC
BoLOR5	Brassica Oleracea	Bo2g097320.1	F	MKGGLLVDDEFIHGEETNLTVRKTSLFFSGDGFTVYDCKGSLVFRVDSYGGPNNRDTDEVVLMDAHGRCLLTLRRKRPSLRRRWEGYLGERTDGQKPIFGVRRSSIIGRNSVTVEVYAEYECSEYLIEGNFGQRSCTVVEAETRRKVAEIRRKVDASTNVMLGKDVFSLNVKAGFDGAFAMGLVLVLDQIYGDDYVEVGEEQVHPSAVDL
BoLOR6	Brassica Oleracea	Bo3g001270.1	A	MEQPYVYAYPPGTAPPPPQGSGIAGVIVDPRFCAPYPVDLAIVRKMMKLTDGNFVITDVNGNLLFKVKEPMFGLHDKRILLDGSGSPVLTLREKMVSLHDRWQVFRGGSTEQRDLLYTVKRSSMLQFKTKLDVFLSHNKDEKRCDFRVKGSWFERSCVVYAGESDAIVAQMHKKHTVQSVFLGKDNFSVTVYPNVDYAFIASLVVILDDVNREDRAAAGSS
BoLOR7	Brassica Oleracea	Bo3g024470.1	D	MADPETPYHPDPEDLRRIPVDLFASKKLPGLSPGDLGFADSSDHLRFVLRKSSSSLRFLLDPSGVPLLSISRLHNGMWELHKGDVGKRKELVLTVKRTSNRFSKTELDVSFAGESSSQQHLVIKGCPFQKSCTIYSQDSIVAQTSLMYKLRQIYVGRSKFRLTIFPGSIDHSLVVAMVAVFLQGRN
BoLOR8	Brassica Oleracea	Bo3g032660.1	G	MTKVHPKFPNTYEESLCDSKAAVVLTVWRKSLLFNCDGFTVYNSNGNLVFRVDNYMNSTRDNIVLMDASGLPLLSIRRKKLSMGDCWAVYDGETQRDPIFTAKKNVSILTNKRSLAWVSAKKTILYEVEGSYGQRSCKIVDVRRNKRKTAEIKRKDAMVGGGSFGKDVFKLIVEPEMEPRVAMALTIILDKMFRSY
BoLOR9	Brassica Oleracea	Bo3g032670.1	G	MTKVHPKFPNTYEESLCDSKAAVVLTVWRKSLLFNCDGFTVYNSNGNLVFRVDNYMNSPKDNIVLMDASGLPLLSIRRKKLSLGDCWAVYDGETQRDPIFTAKKNVSILTNKRSLAWVSAKKTILYEVEGSYGQKSCKIVDVRNKKKTAEIKRKDAMVGGGSFGKDVFKLIVESDMEPRVAMALTIILDQMFRSY
BoLOR10	Brassica Oleracea	Bo3g063890.1	C	MVSVVGEMFCNPYTTELVVRRRRESLKRDRFDVFDLSDNLIFTIDGGTWNIRRKRVLRDATGLSLLSMRTKGIVTMRYKWEVYKGESTESEDLLFSVREPNLLSFRTSLDVSLPTQQPSTDISSTIEPDFQTYGRYIGSSFKLFEPIHNTLLAEVVHDFSWGGLIIGNYSFKVRVNPYVDFAFVIALLVIADDTSNLR
BoLOR11	Brassica Oleracea	Bo3g064530.1	A	MAIVGPQFCAPYPVDLGIVRKVMTITDGNFAVTDVNGNLLFKVKEPLFSLSDKRFLLDASDNPIMTLRENKVSLHDRWQVFRGKSTDQKDLVYTLKRSSMIQLMKPKLDVFLAQNKEMKICDFHVKGSWIDRSCVVYAGKSDAIVAQMHKKHTAQSILIGKSNFSVTVYPNVDYAFIVSLIVILDDINREDSED
BoLOR12	Brassica Oleracea	Bo3g066050.1	H	MQISRQPYETKPWQNRICPKETMVKIHPDHTTSGAGDITSSPYLTTEKESFTIWMKSLVFNTNGCTVFDYKGNIIYRVDNYNSKSCREVYLMDLHGHVLFTLRSQKFGLFKTWEGYRSPSGTSDSTTNSEYFRVKSNIFQVPSKDSYSSYRVLTGSCRKNEQYHYKIVTRGSSLGIEDICGRVVAEVKRKQSRKGLEFGDDVLTMVVESQVDHSFIIGLVLTHRLINRKL
BoLOR13	Brassica Oleracea	Bo3g068030.1	F	MELVEERGEKRVVVDKAYLYEEDKPLTVCKTSLFYTGDGFAAYDCHGDIIFRVDSYGPDTRDNDEFVLMDVAGKCLLTVKRKRPTLHQRWEGFLGERSDGQKPIFSVRRSSIIGRCTMEVEVYDGTGEEYTIDGDFSQRSCLIYDTNKRTVAEIKRKVNASTNVMLGRDVFTLEIKPGFDGAFVMGLVLVLDQINGDDPVEIGDEQVHPFVED
BoLOR14	Brassica Oleracea	Bo4g027120.1	G	MTKVHPKFQNTCEESLCDSKEAVVLTVWKKSLLFNCDGFTVYNSNGELVFRVDNYMNCPKDNIVLMDASGLPLLSIRRKKLSLGDWWMVYDGETQRDPIFTAKKNVSIMTNKKSLVSVSSKKTVLYEIEGSYSQRSCKILDERRNKKKTAEIKRKEAMVGGVSFGKDVFKLIVEPEMEPCVAMALTIILDQMYRY
BoLOR15	Brassica Oleracea	Bo4g114250.1	C	MPKNKKTEWQVGDPTISIVGDQFCNPYPMDLMVKRKVQSFSKDNYQVFDPSGNLLLQIDGQAWGINRKRVMTDPAGFTILTMRQKGMTLKNKWEVHGGESKEREDLLFTVHQSMAVSLKTSVDVFLAENNNVMNSNTCDFHASGGYSNISFKVFKSDALIAGVGVTHKFTWGSFCKGKCNFRVRVNPEVDYALIIALLVMVDDNEN
BoLOR16	Brassica Oleracea	Bo4g142230.1	G	MFPFSKHRSRSVHGDDVLSSTQPIVAVTSIVETGGACTTLTVWRKSLLVSCEGFTVIDSNGDLIYRVDNYARTRPEQLILMDKDGNSVLLMHRTKKITLAGSWGIYEAKDTNGEAKVPKSPIWYMRKNLKMNILSTNSNILAYVYSAPFDKKNSYVIKGSYRCKSCKIMHVPSNRTVVEIKRKEARTKGVRFGSDVFDLVVSPDFDTGLAMALVLLLDQMFSK
BoLOR17	Brassica Oleracea	Bo4g187700.1	G	MTKVHPKFPNTCEESLCDSKAAAVLTVWKKSLLFNCDGFTVYNSSGDLVFRVDNYMNSTKDKIVLMDASGLPLLSIRRKKLSLGDCWMVYDGETQRDPIFTARKNVSIMTNRRSLAWVSTKKTLLYEIEGSFGQRSCKILDERMNKKKAAEIKRKEAMVGGVAFGKDVFKLIVESEMEPRVAMAFTIILDQMFRY
BoLOR18	Brassica Oleracea	Bo5g126620.1	F	MELVEEKKAPKEEKKMGERRVVVDKAYLYDEDKPLTVCKTSLFHTGDGFTAYDCNGDIIFRVDSYGRDNDELVLMDATGKCLLTVKRKRPTLHQRWEGFLGERSEGQKPIFSVRRSSIIGRCTMEVEVYDGSGEEYTIDGDFSLRSCLIYDTEKRTVAEIKRKVDMSTNVMLGRDVFALEIKPGFDGAFAMGLVLVLDQINGDDPVEIGDEQVHPFVED
BoLOR19	Brassica Oleracea	Bo6g031780.1	H	MVQIHPVQAVPVDSGIGEVKSSPYVTTEHESFTIWMRSLLYHSKGCTVYDSKGNLIYRVDNYDSKSCGCNSTGTRFRLRKNFKISSRGSSSSYKVVMEPNKDDRQSCYKILNHASVFTIEDGPGRLLAEVKKKRSNVNGLDFGEDILTMVVEPQVDHSFIMGIVIAYGLLKSKL
BoLOR20	Brassica Oleracea	Bo6g031790.1	H	MVQIHPVQTLPVDSGVREVKSSPYVTTEQESFTIWMRSLVCHSKGCTVYDSKGNLIYRGDNYDSKSCGEVYLMDLYREVLFEFQQSFGLFKSCEGCNSNGTRFRLRKNFKISPRGSSSSYKAVMESSKDDQQSCYKILNHRSVFIIEDGSGRLMAEVKKKQSNVNGLDFGEDVLTMVVEPQVDHSFIMGIVIAYGLLKCKL
BoLOR21	Brassica Oleracea	Bo6g031810.1	H	MVQIHPVQAVPVDSGVGEVKSSPYVTTEQESFTIWMRSLVYHSKGCTVYDSKGNLIYQVDNYDSKSCGEVYLMDLYGEVLFEFQQSFGLFAKDATQPDNAYGLLKCKLCSFGSEIDSLCKCSAVNESTQTFKGQYI
BoLOR22	Brassica Oleracea	Bo6g055950.1	B	MAEQDRNNRSNTIPIIGSEFVRPQPSDLTIIRDTVKHANRNKVTSKHDRWQVYRGSNLDDKIFTVKRSSSVQLKTRVEVFLKQPDKRSVL
BoLOR23	Brassica Oleracea	Bo6g125730.1	F	MKGGLLVDNKFSHGQDKNLTVRKTSLFFAGDGFTVYDCKGTLVFRVDSYGGPNNRDNDEVVLMDAHGRCLLTLRRKRPSLRRRWEGYLGERTDGQKPIFGVRRSSMIGRNSVTVEVYAEYECNEYLIEGNFGQRSCTVVEAETRRKVAEIRRKVDASTNVMLGKDVFSLNVKAGFDGAFAMGLVLVLDQIYGDDYVEVGEEQVHPYAEDH
BoLOR24	Brassica Oleracea	Bo7g026750.1	E	MKAVVSKLHFSSTEEVMVVRRRPHVVNGGGFVVTDCREKTIFKIDGCGVLGTRGELVLRDGDGTDLLLIHKKGGMVQALSIHNKWRGYSYDYQGSPKPVFTLRDPKQFCFSITGSIRISVQPGNCYFDVRGSFPDRDCSIVDSTGSVIAQVKEWSGSKDIYSVVTKANVDKAFVFGVIAVLDYIYGESTSC
BoLOR25	Brassica Oleracea	Bo8g090580.1	C	MPKNKKTGWQVGDPAISVVSDQICNPYPMDLVVKRKVQNFSKDHYQVFDPSGNLLLQIDGQAFGFNRKRVMRDPAGFTILTVRQKGNTLKNKLEVHGGESKEKEDLLFTAQQSLTVSLKTSLVVFLAKNNNVKKGTLVIFMLLVDTRIFHPKFSNQMLSLPG
BoLOR26	Brassica Oleracea	Bo8g090600.1	C	MPKNKKTEWQVGDPAISVVSDQFCNPYPMDLMVKRKVQNFSKDYYQVFDPSGNLLLQIDGQAFGFNRKRVMRDPAGFTILTMRQKGITLKNKWEVHGGESKEKEDLLFTAQQSLAVSLKTSLDVFLAENNNVKKSSTCDFHASGGYSNISFEVFKSDALIAGVGVTHKFTWGSFCKGKYNFRVRVNPEVDYAFIIALLVMVDDNENWC
BoLOR27	Brassica Oleracea	Bo8g104110.1	A	MAQGGGVARVIVDSRFCVPDPVDLAMVIILTSSTTMTLHETWKVYRGVSTEECDFLYTMKKSKVVQLTTKLEVFLGHNNEEQICDFRVKVTKRFEHSCASTPMQHKKHTRQTASSGLDNFSVTVNPNVDYAFITSLLVLFDVINRQDPPGKGDTGEKNEVAHGANHLVHGLHMLLH
BoLOR28	Brassica Oleracea	Bo8g104120.1	A	MILLDSSGSPVLTMKEKSMTLHNRWQVFKGGSTEQCDMLYTVKRSSMIQRTTKLEVFLGQNNGEKTCDFRVKGTNWLERSSVVYAGESDVIVAQMQHKKHTRHTALSGKDSFSVTVNPNVDYAFIASLVVLFDVIDRQESAKGIGTDNFEAAHVVQGLFQ
BoLOR29	Brassica Oleracea	Bo9g035550.1	H	MARVFPQAGVSSPYMSTERETFTVWMKSLVYQTNGLTVYNSNGEITYRVENYDKSSNEVHIMDLHGNILFTIRKKKLWLFGSWYVYRECGTLSSTEEVKPFVKIKRSCIRDGDWEVRDETNEVFWILRFDPKFAFQIIDVHGNIIAKVKPKQSSNGVILGEDVLSLEVKPRIDHSLVVTLVTVYGLIKGIV
BoLOR30	Brassica Oleracea	Bo9g175020.1	C	MGGTDSYQQTSYGFAIGTPVATHNTNAAVVSDVFCCPYPLQLTVKKKCKGLSGAKLEVVDLNSNVVLRVDGPHDSFSKKRVLCDPAGYPLLTMREKLTSLHDGWTVHRGEGSDPRELMFTVKRSHALQWRARLDVIFQSHYLPGNFSVVGTYFDDSAKVYHSNAVIAEVKEKTTFGGFFKGKQDFVVRINAGVDYAFIVSLLVILNETNTIF
BrLOR1	Brassica rapa	Bra000079.1-P	G	MTKVHPKFPNTYEESLCDSKAAVVLTVWRKSLLFNCDGFTVYNSNGNLVFRVDNYMNSPKDNIVLMDASGLPLLSIRRKKLSMGDCWAVYDGETQRDPIFTAKKNVSILTNKRSLAWVSVKKTILYEVEGSYGQRSCKIVDVRRNKKKTAEIKRKDAMVGGGSFGKDVFKLIVEPEMEPRVAMALTIILDKMFRSY
BrLOR2	Brassica rapa	Bra000080.1-P	G	MTKVHPKFPNTYEESLCDSKAAVVLTVWRKSLLFNCDGFTVYNSNGNLVFRVDNYMNSPKDNIVLMDASGLPLLSIRRKKLSMGDCWAVYDGETQRDPIFTAKKNVSILTNKRSLAWVSVKKTILYEVEGSYGQKSCKIVDVRNKKKTAEIKRKDAMVGGGSFGKDVFKLIVESDMEPRVAMALTIILDQMFRSY
BrLOR3	Brassica rapa	Bra001384.1-P	C	MRYKWEVYKGESTESEDLLFSVTEPNLFSFRTSLDVSLPTQQPSTDISSTIEPDFRTYGRYIGSSFKLFEPIHNTLLAEVVHNFSWGGLIIGKYSFKVRVNPYVDFAFVIALLVIADDTSNLR
BrLOR4	Brassica rapa	Bra001385.1-P	C	MFCNPYTTELVVRRRRESLKRDRFDVFDLSDNLIFTIDGGTWNIRRKRVLRDATGLPLLSMRTKLVRF
BrLOR5	Brassica rapa	Bra001419.1-P	A	MAIVGPQFCAPYPVDLGIVRKVMTITDGNFAVTDVNGNLLFKVKEPLFSLSDKRFLLDASDNPILTLRENKVSLHDRWQVFRGKSTNQNDLVYTLKRSSMIQLMKPKLDVFLAQNKEMKVCDFHVKGSWIDRSCVVYAGKSDAIVAQMHKKHTAQSILIGKSNFSVTAYPNVDYAFIVSLIVILDDINREDSED
BrLOR6	Brassica rapa	Bra001544.1-P	H	MVKIHPDHTTSGAGDITSSPYLTTEKESFTIWMKSLVFNTNGCTVFDSKGNIIYRVDNYNSKSCREVYLMDLHGHVLFTLRSQKFGLFKTWEGYRSPSGTSDSTTNSEYFRVKSNIFQVPSKDSYSSYRVLTGSCRKNEQYHYKMVTRGSSLGIEDICGRVVAEVKRKQSRKGLEFGDDVLTMVVESQVDHSFIIGLVLTHRLINRKL
BrLOR7	Brassica rapa	Bra001606.1-P	F	MELVEEMGEKRVVVDKAYIYEEDKPLTVCKTSLFYTGDGFAAYDCHGDIIFRVDSYGPDTRDNDEFVLMDVAGKCLLTVKRKRPTLHQRWEGFLGERSDGQKPIFSVRRSSIIGRCTMEVEVYDGTGEEYTIDGDFSQRSCLIYDTNKRTVAEIKRKVDASTNVMLGRDVFTLEIKPGFDGAFVMGLVLVLDQINGDDPVEIGDEQVHPFVED
BrLOR8	Brassica rapa	Bra003230.1-P	C	MPKNKKTEWQVGDPPISVVGDQFCNPYPMELMVKRKVINFSKDHYQVVDPSGNILLQIDGQAWGFNRKRVMRDPAGFIVLTMRQKGIRLKRKWEVHGGESKDKEDLLFTVQQSSAMSLKTSVDVFLAENSNIKKSSACDFHASGGYSNISFKVFKSDALIAGVGVTHKFTWGSYCKGKYNFSVSVNPEVDYAFIIALLVMVDDIENLC
BrLOR9	Brassica rapa	Bra005092.1-P	G	MTKVHPKFQNTCEESLCDSKEAVVLTVWKKSLLFNCDGFTVYNSNGELVFRVDNYMNCPKDNIVLMDASGLPLLSIRRKKLSLGDCWMVYDGETQRDPMFTAKKNVSIMTNKRSLVSVSSKKTVLYEIEGSYSQRSCKILDERRNKKKTAEIKRKEAMVGGVSFGKDVFKLIVEPEMEPRVAMALTIILDQMYRY
BrLOR10	Brassica rapa	Bra005668.1-P	A	MEQPYVYAYPPGTAPPPPQGSGIAGVIVDPRFCAPYPVDLAIVRKMMKLTDGNFVITDVNGNLLFKVKEPMFGLHDKRILLDGSGSPVLTLREKMVSLHDRWQVFRGGSTEQRDLLYTVKRSSMLQFKTKLDVFLSHNKDEKRCDFRVKGSWFERSCVVYAGESDAIVAQMHKKHTVQSVFLGKDNFSVTVYPNVDYAFIASLVVILDDVNREDRAAAGSS
BrLOR11	Brassica rapa	Bra007223.1-P	C	MPKNKKTEWQVGDPAISVVSGQFCNPYPMDLMVKRKVQNFSKDHYQVFDPSGNLLLQIDGQAFGFNRKRVMRDPAGFTILTMRQKGITLKNKWEVHGGESKEKEDLLFTAQQSLAVSLKTSLDVFLAENNNVKKGSTCDFHASGGYSNISFKVFKSDALIAGVGVTHKFTWGSFCKGKYNFRVRVNPEVDYAFIIALLVMVDDNENWC
BrLOR12	Brassica rapa	Bra008497.1-P	F	MKGGLLVDDEFIHGEETNLTVRKTSLFFSGDGFTVYDCKGSLVFRVDSYGGPNNRDTDEVVLMDAHGRCLLTLRRKRPSLRRRWEGYLGERTDGQKPIFGVRRSSIIGRNSVTVEVYAEYECSEYLIEGNFGQRSCTVVEAETRRKVAEIRRKVDASTNVMLGKDVFSLNVKAGFDGAFAMGLVLVLDQIYGDDYVGVGEEQVHPSAVDL
BrLOR13	Brassica rapa	Bra009304.1-P	C	MAGTTDSYQQTSYGFAIGTPVATQNTNVAVVSDVFCCPHPLQLTVKKKCKGLSGAKLKVVDLNSNVVLRVDGPHDSFSKKRVLCDPAGYPLLTMREKLTSLHDGWTVHRGEGSDPRELMFTVKRSHALQWRARLDVIFQSHYGNFSVVGTYFDDSAKVYHSNAVIIAEVKEKTTFGGFFKGKQDFVVRINAGVDYAFIVSLLVILNETNTIF
BrLOR14	Brassica rapa	Bra014706.1-P	C	MPKNKKTEWQVGDPTISIVGDQFCNPYPMDLMVKRKVQSFSKDNYQVFDPSGNLLLQIDGQAWGINRKRVMTDPAGFTILTMRQKGMTLKNKWEVHGGESKEREDLLFTVHHSLAVSLKTSVDVFLAENNNVKKSNTCDFHASGGYSNISFKVFKSDALIAGVTHKFTWGSFCKGKCNFRVRVNPEVDYAFIIALLVMVDDNEN
BrLOR15	Brassica rapa	Bra015171.1-P	E	MVAVDDFRRNKLRKDRRSDADDDIEQNGGFEEMEQTIDGNHDLLLGEVMVVRRRPHVVNGGGFVVTDCREKTIFKVDGCGVLGTRGELVLRDGDGADLLLIHKKGGMVQALSIHNKWRGYSYDYQGSPKPVFTLRDPKQSCFSITGSIRILVQPGNCYFDVRGSFPDRDCSIVDSTGSAIAQVKEWSGNKDIYSVVTKANVDKAFVFGVIAVLDYIYGESTSC
BrLOR16	Brassica rapa	Bra017111.1-P	G	MTKVHPKLPNTCEESLCDSKAAAVLTVWKKSLLFNCDGFTVYNSNGDLVFRVDNYMNSSKDNIVLMDAYGLPLLSIRRKKLSLGDCWMVYDGETQRDPIFTARKNVSIMTNRRSLAWVSTKKTLLYEIEGSFGQRSCKILDERRNKKKAAEIKRKEAMVGGVAFGKDVFKLIVESEMEPHVAMAFTIILDQMFRSY
BrLOR17	Brassica rapa	Bra020118.1-P	E	MGVRSSKAVDPVLSRRYSSESEATLVVRRRPHMVNGGGFVVSNSKQQVVFTVDGCGVLGTKDKLVLKNGDGNDLLLIRKMGGMVQALNMVHKKWEGFGYDKEGTEKLLFTLKDPKESCLVQHGLIRILVHGKPKISTCNIYNNNYVQIRGSFAERDCNIMDSDGRNIAQVRIEKEMEEMVGNKKDLYNIIVKANVDQAFIVGVIAVLDYIHGESTIC
BrLOR18	Brassica rapa	Bra021211.1-P	B	MAEQDLNNRSNTIPIIGSEFVRPQPSDLTIVGDTVKDANGNKVFKVKTPLFGLHNKRILLDPNDSPIVTMKMKVTSKHDRWQVYRGGDLDDKIFTVKRSSSVQLKTRVEVFLKHNQTKEASCDFTIKGRFMKRACTIYVGDSTKVIAQVHEGEERLVATVYPNVDCAFIVTLIFIFDLINMAGTGV
BrLOR19	Brassica rapa	Bra021544.1-P	H	MVKIHPDRKTLATGEETSSPYLTTEKESFTIWMKSLVFNTNGCTVFDSKGNIIYRVDNYNSKSCREVYLMDLHGRVLLTLRRQKFGLFKTWEGYRSPTGTAESATNLDYFRVKNNMFKIHSKDSSSSYRVTTGSCRNNEEYCYKMVTRGSSLGIEESCGRLVAEVKRKQSRNGLELGDDVLTMMVESQVDHCFIIGLILTHSLINCKL
BrLOR20	Brassica rapa	Bra022787.1-P	D	MAADPETPYHPDPEDLLRIPVDLFASKKLPGLSPGDLGFADSSDHLLFTLRKSSSSLRFLLDPSGVPLFSISRLHNGMWELHKGDVGKRKELVLTVKRTSNRFSKTELDVSFAGESSSQQRLVIKGCPFQKSCTIYSQDSIVAQTSLMYKLRQIYVGRSKFRLTIFPGSIDHSLVVAMVAVFLRGRN
BrLOR21	Brassica rapa	Bra025486.1-P	G	MFPFSKHRSRSVHGDDVLSSTQPIVAVTSIVETGGACTTLTVWRKSLLVSCEGFTVIDSNGDLIYRVDNYARTRPEELILMDKDGNSVLLMHRTKKITLAGSWGIYEAKDTNGEAKVPKSPIWYMRKNLKMNILSTNSNILAYVYSAPYDKKNSYVIKGSYRCKSCKIMHVPSNRTVVEIKRKEARTKGVRFGSDVFDLVVSPDFDTGLAMALVLLLDQMFSK
BrLOR22	Brassica rapa	Bra025487.1-P	G	MFPFSKHRSRSVHGDDVLSSTQPIVAVTSIVETGGACTTLTVWRKSLLVSCEGFTVIDSNGDLIYRVDNYARTRPEELILMDKDGNSVLLMHRTKKITLAGSWGIYEAKDTNGEAKVPKSPIWYMRKNLKMNILSTNSNILAYVYSAPYDKKNSYVIKGSYRCKSCKIMHVPSNRTVVEIKRKEARTKGVRFGSDVFDLVVSPDFDTGLAMALVLLLDQMFSK
BrLOR23	Brassica rapa	Bra027206.1-P	F	MELVEEKKAPKEEKKMGERRVVVDKAYLYDEDKPLTVCKTSLFHTGDGFTAYDCNGDIIFRVDSYGRDNDEFVLMDATGKCLLTVKSKRPTLHQRWEGFLGERSDGQKPIFSVRRSSIIGRCTMEVEVYDESGKEYTIDGDFSLRSCLIYDTEKRTVAEIKRKVDMSTNVMLGRDVFTLEIKPGFDGAFAMGLVLVLDQINGDDPVEIGDEQVHPFVED
BrLOR24	Brassica rapa	Bra027804.1-P	H	MARVFPQAGVSSPYMSTERETFTVWMKSLVYQTNGLTVYNSNGEITYRVENYDKSSNEVHIMDLHGNILFTIRKKKLWLFGSWYVYRECGTLSSTEEVKPFVKIKRSCIRDGDWEVRDETNEVFWILRFDPKFSFQIIDVHGNIIAKVKPKQSSNGVILGEDVLSLEVKPRIDHSLVVTLVTVYGLIKGIV
BrLOR25	Brassica rapa	Bra028910.1-P	A	MEQPYVYAYPPGTAPSAPPPPQGGGIAGGIVDQRFCAPYPVDLAIVRKMMKLTDGNFVITDVNGNLMFKVKEPVFGLHDKRILLDGSGSPVLTLREKMVSLHDRWQVFRGGSTEQCDLLYTVKRSSMLQFKTKLDVFLSHNKEEKRCDFRVKGSWLERSCVVYAGESDAIVAQMHKKHTVQSVFLGKDNFSVTVYPNVDYAFIASLVVILDDVNREDRAAAGSS
BrLOR26	Brassica rapa	Bra031042.1-P	A	MVQSVIVDRRFCVPGPVDLVMVRDKIASQYGNFVIGDVNGNMMFQVKKPGFGLHKKMILLDSSGSPVLTMKEKSMTLHNRWQVFKGGSTEECDMLYTVKRSSMIQRTTKLEVFFGQNNEEKTCDFRVKGTNWLERSCVVYAGVSDVIVAQMQHKKHTRHTALSGKDSFSVTVNPNVDYAFIASLVVLFDVIDRQESAKGIGTDNFEAAHVVHGLFQ
BrLOR27	Brassica rapa	Bra031043.1-P	A	MAQGGGVARVIVDSRFCVPDPVDLAMVRDKIEFKHGNFDIKDVKGNILFQSMTLHERWKVYRGVSTEECDFLYTVKKSKVVQFTTKLEVFLGHNNEEQICDFRVNVTKRFEHSCVVYAGESDNIVAQMQHNKHTRQTASSGLDNFSVTVNPNVDYAFVTSLLVLFDVINRQDPPGKGDTGEMNEVAHGATHLVHGLHMLLH
BrLOR28	Brassica rapa	Bra031046.1-P	A	MAQSSTPTLPRVIVDPRYCVPDPVYLAMVRDNINFKYGNYDIRDVNGNMLFQVKKPGFGYFSGRKMFLLDGSGSPVLTMKEKTMTMHGRWKVYRGGSTEECDLLYSVKSSTMQVLLTTELKVFLGHNHEEQICDFIVRLMKDERSCAVYAGESDDDDNMITYMKHKKRSSGLDNFLVTVNPNVDYAFIASLVVLFDVFNRMDPPTLMS
BrLOR29	Brassica rapa	Bra035195.1-P	F	MKGGLLVDNKFSHGQDKNLTVRKTSLFFAGDGFTVYDCKGTLVFRVDSYGGPNNRDTDEVVLMDAHGRCLLTLRRKAEFATEMGGVSRGENRRSKTDLRSEEIVDDREEQRDGGGLRGVRMQRVLIEGNFGQSSCTVGEAETRRKVAEIRRKVDASTNVMLGKDVFSLNVKAGFDGAFAMGLVLVLDQIYGDDYVEVGEEQVHPYAEDHY
BrLOR30	Brassica rapa	Bra038677.1-P	A	MAIVGPNFCAPYPVELGIVRKVMTITDGNFAVTDVNGNLLFKVKEPLFSLSDKRILLDASDTPILTLKENKVSLHDRWQVFRGKSTDQNDLVFTLKRSSMFQLIKPKLDVFLAHNKEMKECDFHVKGSWIDRSSVIYAGKSDVIVAQMHKKHTAQSILIGKSNFSVTVYPNVDYAFIVSLIVILDDINREDSED
BrLOR31	Brassica rapa	Bra039696.1-P	H	MVQIHPVQAVPVDSGIGEVKSSPYVSTEQESFTIWMRSLVYHSKGCTVYDSKGSLIYRVDNYDSKSCGEVYLMDLYGEVLFEFQQKFGLFKSCEGCNSTGTRFRLRKNFKISSRGSSSSYKVVMESSKDDQQSCYKILNHGSVFTIEDGSGRFMAEDKKKRSNVNGLDFGQDVLTMVVEPPVDHSFIMGIVIAYGLLKSKL
BrLOR32	Brassica rapa	Bra039697.1-P	H	MVQIHPVQAVPVDSGIGEVKSSPYVSTEQESFTIWMRSLVYHSKGCTVYDSKGNLIYRVDNYDSKSCGEVYLMDLYGEVLFEFQQKFGLFKSCEGCNSNGTRCRLRKNFKISPRGSSSSYKVVMESSKDDQQSCYKILHHGSVFIIEDGSGRLMAEIKKKQSNVNGLDFGEDVLTMVVEPQVDHSFIMGIVIAYGLLKCKL
BrLOR33	Brassica rapa	Bra039698.1-P	H	MVQIHPVQALSVVSGAGEEKSSPYVATEQQSFTIWMRSLVYHSKGCTVYDSKGNLIYRVDNYDSKSCGEVYLMDLYGEVLFEFQQKFGLFKSCEGYNSTGTRFRLRKNFKISPRGSSSSYKVVMESNKDDRQSCYKILNHASVFTIEDGSGRFMAEVKKKRSNVNGLDFGEDVLTMVVEPQVDHSFIMGIVIAYGLLKSKL
