# Supplementary material for: Genome-wide investigation and expression profiling of LOR gene family in rapeseed under salinity and ABA stress
Source: Front Plant Sci. 2023 May 31;14:1197781. doi: 10.3389/fpls.2023.1197781 (PMC10264818; doi:10.3389/fpls.2023.1197781)
Supplement: Supplementary Figure 1 — The motif logos of 15 motifs among BnLOR family proteins. [file DataSheet_1.zip › Tables/Table S4 Conserved amino acid motifs and annotation of BnLORs..xlsx]

## Sheet: Sheet1
Table S4 Conserved amino acid motifs and annotation of BnLORs.
No.	E-value	Sites	Width	Best possible match
1	3.4e-674	47	36	PEPVDLTVWRKSLVFNGDGFTVYDSNGNLVFRVDNY
2	1.8e-436	48	21	GKDVFSVTVEPNVDYAFIMGL
3	4.7e-379	52	21	SNDKRVLMDASGLPLLTIRRK
4	5.9e-248	46	15	LSLHDRWEVYRGEST
5	1.5e-170	36	15	YHIEGSYSQRSCKIY
6	5.4e-180	38	15	DLJFTVKRSSSIQLK
7	1.3e-160	29	21	DESKRKVAEIKRKVAMVGGVL
8	3.4e-114	9	31	FKISSRGSSSSYKVVMESCKDDZQSCYKILN
9	3.5e-86	24	14	TSLDVFLAENNEEK
10	1.9e-97	18	15	MVKIHPKFPNTVEES
11	1.9e-82	7	21	KKTEWQVGDPAISVVGDQFCN
12	8.4e-62	26	11	VVILDQINRED
13	1.4e-52	5	21	KSDALIAGVGVTHKFTWGSFC
14	7.4e-41	4	21	MQIFRRPYETKPWQNRICPAE
15	1.5e-34	8	15	PVEIGEEOVHPFAED
