# Supplementary material for: Genome-wide investigation and expression profiling of LOR gene family in rapeseed under salinity and ABA stress
Source: Front Plant Sci. 2023 May 31;14:1197781. doi: 10.3389/fpls.2023.1197781 (PMC10264818; doi:10.3389/fpls.2023.1197781)
Supplement: Supplementary Figure 1 — The motif logos of 15 motifs among BnLOR family proteins. [file DataSheet_1.zip › Tables/Table S5 The collinearity analysis between Brassica napus and Brassica rapa, Brassica oleracea.xlsx]

## Sheet: Sheet1
Table S5 The collinearity analysis between Brassica napus and Brassica rapa, Brassica oleracea
BnaA01g27510D	BolC01g045900.2J.m1
BnaC01g44100D	BolC01g045900.2J.m1
BnaA03g33320D	BolC01g048520.2J.m1
BnaA06g00650D	BolC01g048520.2J.m1
BnaC01g37110D	BolC01g048520.2J.m1
BnaC03g38440D	BolC01g048520.2J.m1
BnaC06g06630D	BolC01g048520.2J.m1
BnaA03g31930D	BolC01g050950.2J.m1
BnaAnng09500D	BolC01g050950.2J.m1
BnaA02g05010D	BolC02g010760.2J.m1
BnaA02g20030D	BolC02g036410.2J.m1
BnaA07g35790D	BolC02g036410.2J.m1
BnaC05g11100D	BolC02g036410.2J.m1
BnaAnng00120D	BolC03g000280.2J.m1
BnaC03g00060D	BolC03g000280.2J.m1
BnaA03g13830D	BolC03g018050.2J.m1
BnaC03g16770D	BolC03g018050.2J.m1
BnaA03g17960D	BolC03g023250.2J.m1
BnaA04g22100D	BolC03g023250.2J.m1
BnaC04g45830D	BolC03g023250.2J.m1
BnaC04g06680D	BolC03g023250.2J.m1
BnaA03g31500D	BolC03g040560.2J.m1
BnaC03g36950D	BolC03g040560.2J.m1
BnaA03g31930D	BolC03g041150.2J.m1
BnaAnng09500D	BolC03g041150.2J.m1
BnaC03g73380D	BolC03g041150.2J.m1
BnaA03g33320D	BolC03g043050.2J.m1
BnaA06g00650D	BolC03g043050.2J.m1
BnaC01g37110D	BolC03g043050.2J.m1
BnaC03g38440D	BolC03g043050.2J.m1
BnaC06g06630D	BolC03g043050.2J.m1
BnaA03g57510D	BolC03g043990.2J.m1
BnaC03g39280D	BolC03g043990.2J.m1
BnaC05g37490D	BolC03g043990.2J.m1
BnaA03g17960D	BolC04g009260.2J.m1
BnaA04g22100D	BolC04g009260.2J.m1
BnaA05g34820D	BolC04g009260.2J.m1
BnaC04g45830D	BolC04g009260.2J.m1
BnaC04g06680D	BolC04g009260.2J.m1
BnaA04g03220D	BolC04g035930.2J.m1
BnaA03g17960D	BolC04g063210.2J.m1
BnaC04g45830D	BolC04g063210.2J.m1
BnaC04g06680D	BolC04g063210.2J.m1
BnaA03g57510D	BolC05g050310.2J.m1
BnaC03g39280D	BolC05g050310.2J.m1
BnaC05g37490D	BolC05g050310.2J.m1
BnaA06g00650D	BolC06g008870.2J.m1
BnaC01g37110D	BolC06g008870.2J.m1
BnaC03g38440D	BolC06g008870.2J.m1
BnaC06g06630D	BolC06g008870.2J.m1
BnaC06g11630D	BolC06g016610.2J.m1
BnaA04g03220D	BolC06g022410.2J.m1
BnaA07g16760D	BolC06g022410.2J.m1
BnaA09g35640D	BolC06g022410.2J.m1
BnaC06g15790D	BolC06g022410.2J.m1
BnaC08g27110D	BolC06g022410.2J.m1
BnaA02g20030D	BolC06g051150.2J.m1
BnaA07g35790D	BolC06g051150.2J.m1
BnaA07g04400D	BolC07g009560.2J.m1
BnaC07g04260D	BolC07g009560.2J.m1
BnaA04g03220D	BolC08g040080.2J.m1
BnaA07g16760D	BolC08g040080.2J.m1
BnaA09g35640D	BolC08g040080.2J.m1
BnaC06g15790D	BolC08g040080.2J.m1
BnaC08g27110D	BolC08g040080.2J.m1
BnaC08g49510D	BolC08g050600.2J.m1
BnaA09g12520D	BolC09g017610.2J.m1
BnaC09g51330D	BolC09g017610.2J.m1
BnaA10g23450D	BolC09g064130.2J.m1
BnaC09g48120D	BolC09g064130.2J.m1
BnaA03g17960D	Bra000079
BnaA04g22100D	Bra000079
BnaC04g45830D	Bra000079
BnaC04g06680D	Bra000079
BnaA03g31500D	Bra001384
BnaC03g36950D	Bra001384
BnaA03g31930D	Bra001419
BnaAnng09500D	Bra001419
BnaC03g73380D	Bra001419
BnaA01g37110D	Bra001544
BnaA03g33320D	Bra001544
BnaA06g00650D	Bra001544
BnaC01g37110D	Bra001544
BnaC03g38440D	Bra001544
BnaC06g06630D	Bra001544
BnaA03g57510D	Bra001606
BnaC03g39280D	Bra001606
BnaC05g37490D	Bra001606
BnaA04g03220D	Bra003230
BnaA07g16760D	Bra003230
BnaA09g35640D	Bra003230
BnaC06g15790D	Bra003230
BnaC08g27110D	Bra003230
BnaA03g17960D	Bra005092
BnaA04g22100D	Bra005092
BnaA05g34820D	Bra005092
BnaC04g45830D	Bra005092
BnaC04g06680D	Bra005092
BnaAnng00120D	Bra005668
BnaC03g00060D	Bra005668
BnaA04g03220D	Bra007223
BnaA07g16760D	Bra007223
BnaA09g35640D	Bra007223
BnaC06g15790D	Bra007223
BnaC08g27110D	Bra007223
BnaA02g20030D	Bra008497
BnaA07g35790D	Bra008497
BnaC05g11100D	Bra008497
BnaA10g23450D	Bra009304
BnaC09g48120D	Bra009304
BnaA04g03220D	Bra014706
BnaA07g16760D	Bra014706
BnaA09g35640D	Bra014706
BnaC06g15790D	Bra014706
BnaC08g27110D	Bra014706
BnaA07g04400D	Bra015171
BnaC07g04260D	Bra015171
BnaA03g17960D	Bra017111
BnaA04g22100D	Bra017111
BnaC04g45830D	Bra017111
BnaC04g06680D	Bra017111
BnaA02g05010D	Bra020118
BnaA01g27510D	Bra021211
BnaC01g44100D	Bra021211
BnaA03g33320D	Bra021544
BnaA06g00650D	Bra021544
BnaC01g37110D	Bra021544
BnaC03g38440D	Bra021544
BnaC06g06630D	Bra021544
BnaA03g13830D	Bra022787
BnaC03g16770D	Bra022787
BnaA03g57510D	Bra027206
BnaC03g39280D	Bra027206
BnaC05g37490D	Bra027206
BnaA09g12520D	Bra027804
BnaC09g51330D	Bra027804
BnaAnng00120D	Bra028910
BnaC03g00060D	Bra028910
BnaC08g49510D	Bra031046
BnaA02g20030D	Bra035195
BnaA07g35790D	Bra035195
BnaA03g31930D	Bra038677
BnaAnng09500D	Bra038677
BnaA03g33320D	Bra039698
BnaA06g00650D	Bra039698
BnaC01g37110D	Bra039698
BnaC03g38440D	Bra039698
BnaC06g06630D	Bra039698
