# Supplementary material for: Genome-wide investigation and expression profiling of LOR gene family in rapeseed under salinity and ABA stress
Source: Front Plant Sci. 2023 May 31;14:1197781. doi: 10.3389/fpls.2023.1197781 (PMC10264818; doi:10.3389/fpls.2023.1197781)
Supplement: Supplementary Figure 1 — The motif logos of 15 motifs among BnLOR family proteins. [file DataSheet_1.zip › Tables/Table S6 Cis-elements analysis of BnLOR genes.xlsx]

## Sheet: Sheet1
Table S6 Cis-elements analysis of BnLOR genes
Gene ID	Elements involved in promoter	Elements involved in light responsiveness	Elements involved in stress responsiveness	Elements involved in hormone responsiveness	Elements involved in circadian control	Elements involved in metabolism regulation	Elements related to tissue-specific activation	Elements involved in cell cycle regulation	Binding site
BnLOR1	CAAT-box, TATA-box	3-AF1 binding site, AE-box, Box 4, chs-CMA1a, GATA-motif, G-Box, GT1-motif, I-box, MRE	ARE, GC-motif, LTR, TC-rich repeats	ABRE, AuxRR-core, CGTCA-motif, P-box, TATC-box, TCA-element, TGACG-motif, TGA-box			CAT-box
BnLOR2	CAAT-box, TATA-box, A-box, AT-rich sequence	ATCT-motif, GATA-motif, G-Box, GT1-motif, MRE	ARE, LTR, MBS, TC-rich repeats	ABRE, CGTCA-motif, GARE-motif, TGACG-motif, TGA-element		O2-site			CCAAT-box
BnLOR3	CAAT-box, TATA-box	AE-box, GA-motif, GATA-motif, G-Box, LAMP-element, Sp1, TCT-motif	ARE, LTR, MBS, TC-rich repeats	ABRE, CGTCA-motif	circadian				AT-rich element, CCAAT-box
BnLOR4	CAAT-box, TATA-box	ACE, Box 4, G-Box	MBS, TC-rich repeats, WUN-motif	ABRE, TGACG-motif					CCAAT-box
BnLOR5	CAAT-box, TATA-box	ACE, AE-box, Box 4, G-Box, GT1-motif, MRE	TC-rich repeats	ABRE, CGTCA-motif, P-box, TCA-element, TGACG-motif		O2-site		MSA-like
BnLOR6	CAAT-box, TATA-box	ATCT-motif, Box 4, GA-motif, G-Box, GT1-motif, MRE, TCT-motif, LS7	ARE, TC-rich repeats	ABRE, AuxRR-core, CGTCA-motif, TCA-element, TGACG-motif		O2-site
BnLOR7	CAAT-box, TATA-box	Box 4, chs-CMA1a, GA-motif, G-Box, GT1-motif	ARE, MBS	ABRE, CGTCA-motif, TGACG-motif, TGA-element
BnLOR8	CAAT-box, TATA-box	Box 4, GA-motif, GATA-motif, G-Box, MRE, TCT-motif	ARE, TC-rich repeats	ABRE, CGTCA-motif, TCA-element, TGACG-motif		O2-site			CCAAT-box
BnLOR9	CAAT-box, TATA-box	Box II, Gap-box, G-Box, GT1-motif, MRE	ARE, LTR	ABRE, CGTCA-motif, TCA-element, TGACG-motif					Box III, CCAAT-box
BnLOR10	CAAT-box, TATA-box	ACE, AE-box, Box 4, chs-CMA2b, GA-motif, G-Box, GT1-motif, TCCC-motif	ARE, MBS	ABRE, CGTCA-motif, TATC-box, TCA-element, TGACG-motif, TGA-element
BnLOR11	CAAT-box, TATA-box	ATCT-motif, Box 4, chs-CMA1a, GATA-motif, G-Box, GT1-motif, Sp1, TCT-motif	ARE	ABRE, CGTCA-motif, TGACG-motif, TGA-element
BnLOR12	CAAT-box, TATA-box, AT-rich sequence	AE-box, AT1-motif, Box 4, G-Box, TCCC-motif, TCT-motif	ARE, MBS, TC-rich repeats	ABRE, CGTCA-motif, TCA-element, TGACG-motif, TGA-element	circadian
BnLOR13	CAAT-box, TATA-box, A-box	AE-box, ATCT-motif, Box 4, G-Box, TCT-motif	ARE, LTR, MBS, TC-rich repeats	ABRE, CGTCA-motif, TGACG-motif					AT-rich element
BnLOR14	CAAT-box, TATA-box			P-box, TCA-element, TGA-element
BnLOR15	CAAT-box, TATA-box	Box 4, chs-CMA1a, G-Box, Sp1, TCCC-motif	ARE, LTR, MBS, TC-rich repeats, WUN-motif	ABRE, CGTCA-motif, P-box, TCA-element, TGACG-motif	circadian	O2-site	CAT-box		AT-rich element
BnLOR16	CAAT-box, TATA-box, AT-rich sequence	AT1-motif, Box 4, GATA-motif, G-Box, GT1-motif, LAMP-element, MRE, Sp1, TCT-motif	ARE, LTR, TC-rich repeats	ABRE, P-box, TGA-element			GCN4_motif
BnLOR17	CAAT-box, TATA-box	ACE, AE-box, ATCT-motif, Box 4, G-Box, I-box, MRE, TCCC-motif, TCT-motif	ARE, TC-rich repeats	ABRE, CGTCA-motif, TGACG-motif, TGA-element
BnLOR18	CAAT-box, TATA-box	ACE, AE-box, Box 4, G-Box, GT1-motif, I-box, TCT-motif	ARE	ABRE, CGTCA-motif, GARE-motif, TGACG-motif, TGA-element					HD-Zip 3
BnLOR19	CAAT-box, TATA-box, A-box, AT-rich sequence	AE-box, Box 4, G-Box, GT1-motif	ARE, MBS	ABRE, AuxRR-core, P-box, TATC-box, TGA-element		O2-site
BnLOR20	CAAT-box, TATA-box	AE-box, GATA-motif, G-Box, GT1-motif, TCCC-motif, TCT-motif	ARE, MBS, TC-rich repeats	ABRE, CGTCA-motif, TGACG-motif		O2-site
BnLOR21	CAAT-box, TATA-box, AT-rich sequence	AE-box, Box 4, GATA-motif, TCT-motif, chs-Unit 1 m1	ARE, LTR		circadian				AT-rich element
BnLOR22	CAAT-box, TATA-box	Box 4, GATA-motif, G-Box, TCT-motif	ARE	ABRE, CGTCA-motif, TGACG-motif, TGA-element			CAT-box
BnLOR23	CAAT-box, TATA-box	AT1-motif, Box 4, G-Box, GT1-motif	ARE, LTR, TC-rich repeats	ABRE			GCN4_motif
BnLOR24	CAAT-box, TATA-box	AE-box, Box 4, G-Box, GT1-motif, LAMP-element, MRE, TCT-motif	LTR, TC-rich repeats	ABRE, P-box, TCA-element, SARE					HD-Zip 3
BnLOR25	CAAT-box, TATA-box, A-box	Box 4, GT1-motif, GTGGC-motif, TCT-motif	ARE, LTR, MBS	ABRE, CGTCA-motif, GARE-motif, TCA-element, TGACG-motif, TGA-element		O2-site			CCAAT-box
BnLOR26	CAAT-box, TATA-box	ATCT-motif, Box 4, chs-CMA1a, Gap-box, GATA-motif, G-Box, GT1-motif, Sp1, TCCC-motif, TCT-motif	ARE, GC-motif	CGTCA-motif, P-box, TCA-element, TGACG-motif	circadian	O2-site	CAT-box		AT-rich element, CCAAT-box
BnLOR27	CAAT-box, TATA-box, A-box	chs-CMA1a, G-Box, GT1-motif, MRE, TCCC-motif	ARE, LTR	ABRE, CGTCA-motif, P-box, TATC-box, TGACG-motif		O2-site			3-AF3 binding site
BnLOR28	CAAT-box, TATA-box	ACE, AT1-motif, Box 4, TCT-motif	ARE, LTR	CGTCA-motif, TCA-element, TGACG-motif		O2-site
BnLOR29	CAAT-box, TATA-box	AE-box, Box 4, GATA-motif, TCCC-motif	ARE, LTR, MBS	ABRE, TGA-element		O2-site
BnLOR30	CAAT-box, TATA-box, AT-rich sequence	ATCT-motif, GATA-motif, G-Box, GT1-motif, MRE	ARE, MBS, TC-rich repeats	ABRE, CGTCA-motif, GARE-motif, TCA-element, TGACG-motif, TGA-element		O2-site			CCAAT-box
BnLOR31	CAAT-box, TATA-box	AE-box, Box 4, G-Box, TCT-motif	ARE	ABRE, CGTCA-motif, TGACG-motif
BnLOR32	CAAT-box, TATA-box	AE-box, ATCT-motif, G-Box, LAMP-element, TCT-motif	ARE, LTR, TC-rich repeats	ABRE, CGTCA-motif, TCA-element, TGACG-motif		MBSI
BnLOR33	CAAT-box, TATA-box	ACE, ATCT-motif, Box 4, GA-motif, Gap-box, GATA-motif, G-Box, MRE, TCT-motif	ARE, TC-rich repeats	ABRE, CGTCA-motif, TCA-element, TGACG-motif		O2-site
BnLOR34	CAAT-box, TATA-box	Box 4, Box II, GA-motif, Gap-box, G-Box, MRE, TCT-motif	ARE, LTR	ABRE, CGTCA-motif, TCA-element, TGACG-motif					Box III, CCAAT-box
BnLOR35	CAAT-box, TATA-box	Box II, chs-CMA1a, chs-CMA2a, GA-motif, GATA-motif, G-Box, GT1-motif	ARE, LTR, MBS	ABRE, CGTCA-motif, GARE-motif, TGACG-motif, TGA-element
BnLOR36	CAAT-box, TATA-box	Box 4, GATA-motif, G-Box, MRE, TCT-motif	ARE, MBS	ABRE, CGTCA-motif, P-box, TGACG-motif, TGA-element	circadian
BnLOR37	CAAT-box, TATA-box	AT1-motif, Box 4, chs-CMA1a, GA-motif, G-Box, GT1-motif, GTGGC-motif, I-box	ARE, LTR, MBS	ABRE, CGTCA-motif, TGACG-motif
BnLOR38	CAAT-box, TATA-box	Box 4, chs-CMA1a, G-Box, Sp1, TCT-motif, LS7	LTR, MBS	ABRE, CGTCA-motif, TATC-box, TGACG-motif, TGA-element			GCN4_motif
BnLOR39	CAAT-box, TATA-box	ACE, ATC-motif, Box 4, chs-CMA1a, G-Box, GT1-motif	LTR	ABRE, CGTCA-motif, TCA-element, TGACG-motif
BnLOR40	CAAT-box, TATA-box, A-box	AE-box, Box 4, Gap-box, TCT-motif	ARE, GC-motif, MBS, TC-rich repeats	CGTCA-motif, P-box, TGACG-motif, TGA-element		O2-site	GCN4_motif		AT-rich element, HD-Zip 3
BnLOR41	CAAT-box, TATA-box	AE-box, Box 4, GA-motif, G-Box, TCT-motif	ARE, TC-rich repeats	ABRE, CGTCA-motif, TCA-element, TGACG-motif, TGA-element	circadian
BnLOR42	CAAT-box, TATA-box	ACE, ATC-motif, ATCT-motif, Box 4, CAG-motif, chs-CMA1a, G-Box, GT1-motif, LAMP-element	ARE, LTR, TC-rich repeats	ABRE, CGTCA-motif, TCA-element, TGACG-motif, TGA-element					HD-Zip 3
BnLOR43	CAAT-box, TATA-box	Box 4, G-Box	ARE, TC-rich repeats	ABRE, CGTCA-motif, GARE-motif, P-box, TGACG-motif		O2-site	CAT-box
BnLOR44	CAAT-box, TATA-box	ACE, Box 4, G-Box, MRE, TCCC-motif	ARE, LTR, MBS	ABRE, CGTCA-motif, TGACG-motif, TGA-element, SARE		O2-site		MSA-like	CCAAT-box
BnLOR45	CAAT-box, TATA-box	AE-box, G-Box, GT1-motif, TCT-motif	ARE, LTR, TC-rich repeats	ABRE, CGTCA-motif, TCA-element, TGACG-motif			CAT-box
BnLOR46	CAAT-box, TATA-box	ACE, AE-box, Box 4, G-Box, I-box, LAMP-element, TCT-motif	ARE, LTR, TC-rich repeats	ABRE, CGTCA-motif, TCA-element, TGACG-motif, TGA-element					CCAAT-box, HD-Zip 3
BnLOR47	CAAT-box, TATA-box	AE-box, G-Box, LAMP-element	ARE, LTR, TC-rich repeats	ABRE, CGTCA-motif, P-box, TGACG-motif, TGA-element			CAT-box		AT-rich element
BnLOR48	CAAT-box, TATA-box	Box 4, chs-CMA1a, GATA-motif, GT1-motif, Sp1, TCCC-motif	ARE, LTR, MBS, TC-rich repeats, WUN-motif	CGTCA-motif, TGACG-motif	circadian	O2-site	CAT-box		AT-rich element
BnLOR49	CAAT-box, TATA-box	ACE, Box 4, GATA-motif, G-Box, GT1-motif, MRE, TCT-motif	LTR, TC-rich repeats	ABRE, AuxRR-core, CGTCA-motif, TCA-element, TGACG-motif, TGA-element, TGA-box, SARE		RY-element	CAT-box, GCN4_motif		HD-Zip 3
BnLOR50	CAAT-box, TATA-box, A-box	G-Box, GT1-motif, C-box	ARE, LTR	ABRE, CGTCA-motif, GARE-motif, P-box, TATC-box, TCA-element, TGACG-motif	circadian
BnLOR51	CAAT-box, TATA-box	Box 4, GA-motif, GATA-motif, G-Box, GT1-motif, I-box, TCCC-motif, TCT-motif	ARE, MBS	CGTCA-motif, TCA-element, TGACG-motif, TGA-element,TGA-box	circadian	O2-site	CAT-box
BnLOR52	CAAT-box, TATA-box	ACE, GATA-motif, G-Box, GT1-motif, I-box, LAMP-element, MRE, Sp1, TCT-motif	MBS	ABRE, P-box, SARE			AACA_motif		AT-rich element, HD-Zip 3
BnLOR53	CAAT-box, TATA-box	ATCT-motif, Box 4, chs-CMA1a, G-Box, LAMP-element, MRE, TCT-motif	TC-rich repeats	ABRE, P-box, TCA-element, SARE					HD-Zip 3
BnLOR54	CAAT-box, TATA-box	AT1-motif, Box 4, G-Box, GT1-motif	ARE, LTR	ABRE, CGTCA-motif, TATC-box, TGACG-motif		O2-site	GCN4_motif
BnLOR55	CAAT-box, TATA-box	G-Box, GT1-motif, GTGGC-motif, TCT-motif		ABRE, GARE-motif, TCA-element, TGA-element					CCAAT-box
BnLOR56	CAAT-box, TATA-box	Box 4, G-Box, LAMP-element	ARE, TC-rich repeats	ABRE, TGA-element	circadian
