# Supplementary material for: Genome-wide investigation and expression profiling of LOR gene family in rapeseed under salinity and ABA stress
Source: Front Plant Sci. 2023 May 31;14:1197781. doi: 10.3389/fpls.2023.1197781 (PMC10264818; doi:10.3389/fpls.2023.1197781)
Supplement: Supplementary Figure 1 — The motif logos of 15 motifs among BnLOR family proteins. [file DataSheet_1.zip › Tables/Table S7 Potential transcription factors of BnLORs.xlsx]

## Sheet: Sheet1
Table S7 Potential transcription factors of BnLORs
Target	Transcription factor
BnLOR1	C2H2
BnLOR1	AP2
BnLOR1	NAC
BnLOR1	LBD
BnLOR1	B3
BnLOR1	ERF
BnLOR2	MYB
BnLOR2	B3
BnLOR2	Dof
BnLOR2	Trihelix
BnLOR2	C2H2
BnLOR3	AP2
BnLOR3	BES1
BnLOR3	bHLH
BnLOR3	Trihelix
BnLOR3	ARF
BnLOR4	bZIP
BnLOR4	AP2
BnLOR4	BES1
BnLOR4	MIKC_MADS
BnLOR4	C2H2
BnLOR4	MYB_related
BnLOR4	bHLH
BnLOR4	BBR-BPC
BnLOR4	GRAS
BnLOR5	Dof
BnLOR5	TCP
BnLOR5	C3H
BnLOR6	TCP
BnLOR6	Dof
BnLOR6	BBR-BPC
BnLOR6	ERF
BnLOR6	AP2
BnLOR6	LBD
BnLOR6	MYB
BnLOR7	MYB
BnLOR7	ERF
BnLOR7	Dof
BnLOR7	NAC
BnLOR7	LBD
BnLOR7	GATA
BnLOR7	bZIP
BnLOR7	CAMTA
BnLOR7	C2H2
BnLOR7	Trihelix
BnLOR7	VOZ
BnLOR8	NAC
BnLOR8	MYB_related
BnLOR8	GRAS
BnLOR8	C2H2
BnLOR8	GATA
BnLOR8	TCP
BnLOR8	MIKC_MADS
BnLOR8	Trihelix
BnLOR8	WRKY
BnLOR8	Dof
BnLOR8	B3
BnLOR9	TCP
BnLOR9	GATA
BnLOR9	WRKY
BnLOR9	LBD
BnLOR9	C2H2
BnLOR10	LBD
BnLOR10	NAC
BnLOR10	C2H2
BnLOR11	NAC
BnLOR11	B3
BnLOR12	AP2
BnLOR12	B3
BnLOR12	MIKC_MADS
BnLOR12	RAV
BnLOR12	Dof
BnLOR12	CPP
BnLOR12	GRAS
BnLOR13	NAC
BnLOR13	AP2
BnLOR13	MIKC_MADS
BnLOR13	C2H2
BnLOR13	Dof
BnLOR13	BBR-BPC
BnLOR13	GRAS
BnLOR13	ARF
BnLOR13	HD-ZIP
BnLOR13	ZF-HD
BnLOR13	Trihelix
BnLOR14	GRAS
BnLOR14	BBR-BPC
BnLOR14	Trihelix
BnLOR14	ERF
BnLOR14	LBD
BnLOR15	ERF
BnLOR15	LBD
BnLOR15	bHLH
BnLOR15	ZF-HD
BnLOR16	bZIP
BnLOR16	bHLH
BnLOR17	bZIP
BnLOR17	C2H2
BnLOR17	Dof
BnLOR17	NAC
BnLOR17	Trihelix
BnLOR18	bHLH
BnLOR18	bZIP
BnLOR18	GATA
BnLOR19	bZIP
BnLOR19	bHLH
BnLOR19	BES1
BnLOR19	GATA
BnLOR19	ERF
BnLOR19	SRS
BnLOR19	TCP
BnLOR19	Nin-like
BnLOR20	ERF
BnLOR20	NAC
BnLOR20	MYB
BnLOR20	TCP
BnLOR20	GATA
BnLOR20	MIKC_MADS
BnLOR20	SRS
BnLOR20	Trihelix
BnLOR20	C2H2
BnLOR20	Dof
BnLOR20	AP2
BnLOR20	B3
BnLOR21	Dof
BnLOR21	C2H2
BnLOR22	Dof
BnLOR22	C2H2
BnLOR22	GRAS
BnLOR22	ARF
BnLOR22	MIKC_MADS
BnLOR22	MYB_related
BnLOR22	BBR-BPC
BnLOR22	NAC
BnLOR22	bHLH
BnLOR22	SRS
BnLOR23	NAC
BnLOR23	MYB_related
BnLOR24	NAC
BnLOR24	bHLH
BnLOR24	C2H2
BnLOR24	HSF
BnLOR24	MYB
BnLOR24	ERF
BnLOR25	MYB
BnLOR25	ERF
BnLOR25	G2-like
BnLOR25	C2H2
BnLOR25	AP2
BnLOR25	B3
BnLOR25	LBD
BnLOR26	ERF
BnLOR26	C2H2
BnLOR26	B3
BnLOR27	ERF
BnLOR27	G2-like
BnLOR27	B3
BnLOR27	C2H2
BnLOR27	LBD
BnLOR27	AP2
BnLOR27	NAC
BnLOR27	TCP
BnLOR27	MIKC_MADS
BnLOR27	Dof
BnLOR27	Trihelix
BnLOR28	TCP
BnLOR28	GATA
BnLOR28	GRAS
BnLOR28	NAC
BnLOR28	WRKY
BnLOR29	WRKY
BnLOR29	MYB
BnLOR29	B3
BnLOR29	Dof
BnLOR29	C2H2
BnLOR30	NAC
BnLOR30	LBD
BnLOR30	G2-like
BnLOR30	B3
BnLOR30	ERF
BnLOR30	C2H2
BnLOR30	TCP
BnLOR31	LBD
BnLOR31	TCP
BnLOR31	Dof
BnLOR31	C3H
BnLOR32	TCP
BnLOR32	Dof
BnLOR32	BBR-BPC
BnLOR32	C2H2
BnLOR32	MYB
BnLOR32	NAC
BnLOR32	GATA
BnLOR32	VOZ
BnLOR32	ERF
BnLOR33	ERF
BnLOR33	GRAS
BnLOR33	C2H2
BnLOR33	MYB_related
BnLOR33	NAC
BnLOR33	GATA
BnLOR33	Trihelix
BnLOR33	VOZ
BnLOR33	WRKY
BnLOR33	AP2
BnLOR34	MIKC_MADS
BnLOR34	WRKY
BnLOR34	ERF
BnLOR34	bHLH
BnLOR34	NAC
BnLOR35	ERF
BnLOR35	Dof
BnLOR35	WRKY
BnLOR35	C2H2
BnLOR35	TCP
BnLOR35	ZF-HD
BnLOR35	AP2
BnLOR35	SBP
BnLOR36	ERF
BnLOR36	Dof
BnLOR36	NAC
BnLOR37	ERF
BnLOR37	G2-like
BnLOR37	bZIP
BnLOR37	MYB
BnLOR37	B3
BnLOR37	ARF
BnLOR37	Dof
BnLOR37	MIKC_MADS
BnLOR37	CAMTA
BnLOR37	NAC
BnLOR37	CPP
BnLOR37	C2H2
BnLOR38	NAC
BnLOR39	NAC
BnLOR39	Trihelix
BnLOR40	NAC
BnLOR40	C2H2
BnLOR40	MIKC_MADS
BnLOR40	MYB
BnLOR40	RAV
BnLOR40	BBR-BPC
BnLOR40	GRAS
BnLOR40	AP2
BnLOR41	NAC
BnLOR41	BBR-BPC
BnLOR41	GRAS
BnLOR41	AP2
BnLOR41	C2H2
BnLOR41	B3
BnLOR41	HD-ZIP
BnLOR41	CAMTA
BnLOR41	bZIP
BnLOR41	BES1
BnLOR42	MIKC_MADS
BnLOR42	bZIP
BnLOR42	ARF
BnLOR42	C2H2
BnLOR43	B3
BnLOR43	bZIP
BnLOR44	MYB_related
BnLOR44	bZIP
BnLOR44	BES1
BnLOR44	bHLH
BnLOR44	BBR-BPC
BnLOR44	Trihelix
BnLOR44	NAC
BnLOR44	SRS
BnLOR44	RAV
BnLOR44	MIKC_MADS
BnLOR44	AP2
BnLOR44	Dof
BnLOR44	C2H2
BnLOR44	ERF
BnLOR45	ERF
BnLOR45	bZIP
BnLOR46	ERF
BnLOR46	bZIP
BnLOR47	bZIP
BnLOR47	Trihelix
BnLOR47	LBD
BnLOR47	Dof
BnLOR47	C2H2
BnLOR47	ERF
BnLOR47	bHLH
BnLOR47	BBR-BPC
BnLOR47	GRAS
BnLOR47	MIKC_MADS
BnLOR47	ZF-HD
BnLOR47	AP2
BnLOR47	HD-ZIP
BnLOR48	ERF
BnLOR48	MIKC_MADS
BnLOR48	Dof
BnLOR49	ERF
BnLOR49	Dof
BnLOR49	NAC
BnLOR49	BES1
BnLOR49	C2H2
BnLOR49	LBD
BnLOR49	bHLH
BnLOR49	Trihelix
BnLOR49	GATA
BnLOR49	WRKY
BnLOR49	AP2
BnLOR49	Nin-like
BnLOR49	B3
BnLOR49	CPP
BnLOR49	MYB
BnLOR50	AP2
BnLOR50	MIKC_MADS
BnLOR50	ERF
BnLOR50	Dof
BnLOR50	Trihelix
BnLOR50	B3
BnLOR50	NAC
BnLOR51	NAC
BnLOR51	bHLH
BnLOR51	SRS
BnLOR51	MYB_related
BnLOR52	NAC
BnLOR52	C2H2
BnLOR52	bHLH
BnLOR52	MYB_related
BnLOR52	SRS
BnLOR53	NAC
BnLOR53	GATA
BnLOR53	bHLH
BnLOR53	MYB_related
BnLOR53	C2H2
BnLOR53	MIKC_MADS
BnLOR53	Dof
BnLOR53	BBR-BPC
BnLOR53	AP2
BnLOR53	E2F/DP
BnLOR53	BES1
BnLOR53	B3
BnLOR54	bHLH
BnLOR54	NAC
BnLOR55	NAC
BnLOR55	AP2
BnLOR55	MIKC_MADS
BnLOR55	E2F/DP
BnLOR55	BES1
BnLOR55	Dof
BnLOR55	bHLH
BnLOR55	B3
