# Supplementary material for: Genome-wide investigation and expression profiling of LOR gene family in rapeseed under salinity and ABA stress
Source: Front Plant Sci. 2023 May 31;14:1197781. doi: 10.3389/fpls.2023.1197781 (PMC10264818; doi:10.3389/fpls.2023.1197781)
Supplement: Supplementary Figure 1 — The motif logos of 15 motifs among BnLOR family proteins. [file DataSheet_1.zip › Tables/Table S8 Orthologous gene pairs.xlsx]

## Sheet: Sheet1
Table S8 Orthologous gene pairs
Brassica_napus|BnLOR1	Brassica_rapa|Bra021544
Brassica_napus|BnLOR1	Oryza_sativa|Os01g0931600
Brassica_napus|BnLOR2	Arabidopsis_thaliana|AT3G16900
Brassica_napus|BnLOR2	Brassica_oleracea|Bo1g122950
Brassica_napus|BnLOR2	Brassica_rapa|Bra021211
Brassica_napus|BnLOR3	Arabidopsis_thaliana|AT5G20640
Brassica_napus|BnLOR3	Brassica_oleracea|Bo2g022030
Brassica_napus|BnLOR3	Brassica_rapa|Bra020118
Brassica_napus|BnLOR4	Arabidopsis_thaliana|AT1G80120
Brassica_napus|BnLOR4	Brassica_oleracea|Bo2g097320
Brassica_napus|BnLOR4	Brassica_rapa|Bra008497
Brassica_napus|BnLOR4	Oryza_sativa|Os01g0771000
Brassica_napus|BnLOR4	Triticum_aestivum|TraesCS3D02G306600
Brassica_napus|BnLOR5	Glycine_max|GLYMA_15G007500
Brassica_napus|BnLOR6	Brassica_rapa|Bra001419
Brassica_napus|BnLOR7	Brassica_rapa|Bra001384
Brassica_napus|BnLOR9	Brassica_rapa|Bra000079
Brassica_napus|BnLOR9	Zea_mays|Zm00001d044671
Brassica_napus|BnLOR10	Brassica_rapa|Bra022787
Brassica_napus|BnLOR10	Glycine_max|GLYMA_14G200600
Brassica_napus|BnLOR10	Zea_mays|Zm00001d038038
Brassica_napus|BnLOR11	Brassica_rapa|Bra001544
Brassica_napus|BnLOR11	Zea_mays|Zm00001d029119
Brassica_napus|BnLOR12	Arabidopsis_thaliana|AT2G38640
Brassica_napus|BnLOR12	Brassica_rapa|Bra017111
Brassica_napus|BnLOR12	Glycine_max|GLYMA_16G222200
Brassica_napus|BnLOR13	Brassica_rapa|Bra014706
Brassica_napus|BnLOR14	Brassica_rapa|Bra005092
Brassica_napus|BnLOR15	Brassica_oleracea|Bo6g055950
Brassica_napus|BnLOR16	Brassica_rapa|Bra039698
Brassica_napus|BnLOR17	Arabidopsis_thaliana|AT1G53875
Brassica_napus|BnLOR17	Brassica_oleracea|Bo6g031790
Brassica_napus|BnLOR17	Brassica_rapa|Bra039697
Brassica_napus|BnLOR19	Brassica_oleracea|Bo6g125730
Brassica_napus|BnLOR20	Brassica_rapa|Bra015171
Brassica_napus|BnLOR21	Brassica_rapa|Bra003230
Brassica_napus|BnLOR24	Arabidopsis_thaliana|AT3G56180
Brassica_napus|BnLOR24	Brassica_rapa|Bra007223
Brassica_napus|BnLOR24	Glycine_max|GLYMA_14G054000
Brassica_napus|BnLOR25	Brassica_rapa|Bra009304
Brassica_napus|BnLOR26	Brassica_rapa|Bra031042
Brassica_napus|BnLOR27	Brassica_oleracea|Bo8g104110
Brassica_napus|BnLOR27	Brassica_rapa|Bra031043
Brassica_napus|BnLOR28	Brassica_rapa|Bra038677
Brassica_napus|BnLOR29	Brassica_oleracea|Bo2g001150
Brassica_napus|BnLOR29	Brassica_rapa|Bra028910
Brassica_napus|BnLOR29	Triticum_aestivum|TraesCS6B02G073600
Brassica_napus|BnLOR29	Triticum_aestivum|TraesCS6D02G057700
Brassica_napus|BnLOR29	Zea_mays|Zm00001d005193
Brassica_napus|BnLOR31	Arabidopsis_thaliana|AT3G14260
Brassica_napus|BnLOR31	Glycine_max|GLYMA_16G013400
Brassica_napus|BnLOR31	Triticum_aestivum|TraesCS4B02G155500
Brassica_napus|BnLOR31	Zea_mays|Zm00001d011926
Brassica_napus|BnLOR32	Arabidopsis_thaliana|AT3G11740
Brassica_napus|BnLOR32	Brassica_oleracea|Bo3g064530
Brassica_napus|BnLOR32	Glycine_max|GLYMA_18G209800
Brassica_napus|BnLOR32	Oryza_sativa|Os07g0230700
Brassica_napus|BnLOR33	Brassica_oleracea|Bo3g032670
Brassica_napus|BnLOR33	Brassica_rapa|Bra000080
Brassica_napus|BnLOR34	Brassica_oleracea|Bo3g032660
Brassica_napus|BnLOR34	Oryza_sativa|Os05g0484800
Brassica_napus|BnLOR34	Triticum_aestivum|TraesCS3A02G340900
Brassica_napus|BnLOR34	Zea_mays|Zm00001d044671
Brassica_napus|BnLOR35	Brassica_oleracea|Bo3g001270
Brassica_napus|BnLOR35	Brassica_rapa|Bra005668
Brassica_napus|BnLOR36	Brassica_oleracea|Bo3g066050
Brassica_napus|BnLOR37	Arabidopsis_thaliana|AT3G10986
Brassica_napus|BnLOR37	Brassica_oleracea|Bo3g063890
Brassica_napus|BnLOR38	Arabidopsis_thaliana|AT2G30270
Brassica_napus|BnLOR38	Brassica_oleracea|Bo3g024470
Brassica_napus|BnLOR39	Arabidopsis_thaliana|AT3G15810
Brassica_napus|BnLOR39	Brassica_oleracea|Bo3g068030
Brassica_napus|BnLOR39	Brassica_rapa|Bra001606
Brassica_napus|BnLOR40	Brassica_oleracea|Bo4g114250
Brassica_napus|BnLOR41	Brassica_oleracea|Bo4g187700
Brassica_napus|BnLOR41	Glycine_max|GLYMA_16G222200
Brassica_napus|BnLOR42	Brassica_oleracea|Bo4g027120
Brassica_napus|BnLOR42	Triticum_aestivum|TraesCS5A02G557700
Brassica_napus|BnLOR43	Brassica_oleracea|Bo5g126620
Brassica_napus|BnLOR43	Brassica_rapa|Bra027206
Brassica_napus|BnLOR43	Triticum_aestivum|TraesCS3A02G296300
Brassica_napus|BnLOR43	Zea_mays|Zm00001d043318
Brassica_napus|BnLOR44	Arabidopsis_thaliana|AT1G80120
Brassica_napus|BnLOR44	Brassica_oleracea|Bo2g097320
Brassica_napus|BnLOR44	Brassica_rapa|Bra008497
Brassica_napus|BnLOR44	Oryza_sativa|Os01g0771000
Brassica_napus|BnLOR44	Triticum_aestivum|TraesCS3D02G306600
Brassica_napus|BnLOR47	Brassica_oleracea|Bo6g031810
Brassica_napus|BnLOR48	Brassica_oleracea|Bo6g055950
Brassica_napus|BnLOR49	Arabidopsis_thaliana|AT2G05910
Brassica_napus|BnLOR49	Brassica_oleracea|Bo7g026750
Brassica_napus|BnLOR49	Glycine_max|GLYMA_09G070200
Brassica_napus|BnLOR49	Oryza_sativa|Os03g0179700
Brassica_napus|BnLOR49	Triticum_aestivum|TraesCS2A02G314200
Brassica_napus|BnLOR49	Triticum_aestivum|TraesCS2B02G333200
Brassica_napus|BnLOR49	Zea_mays|Zm00001d025519
Brassica_napus|BnLOR51	Brassica_oleracea|Bo8g104120
Brassica_napus|BnLOR52	Brassica_oleracea|Bo8g090600
Brassica_napus|BnLOR53	Brassica_oleracea|Bo8g090580
Brassica_napus|BnLOR54	Arabidopsis_thaliana|AT1G63410
Brassica_napus|BnLOR54	Brassica_oleracea|Bo9g035550
Brassica_napus|BnLOR54	Brassica_rapa|Bra027804
Brassica_napus|BnLOR54	Glycine_max|GLYMA_11G025000
Brassica_napus|BnLOR55	Brassica_oleracea|Bo9g175020
