# Supplementary material for: Genome-wide investigation and expression profiling of LOR gene family in rapeseed under salinity and ABA stress
Source: Front Plant Sci. 2023 May 31;14:1197781. doi: 10.3389/fpls.2023.1197781 (PMC10264818; doi:10.3389/fpls.2023.1197781)
Supplement: Supplementary Figure 1 — The motif logos of 15 motifs among BnLOR family proteins. [file DataSheet_1.zip › Tables/Table S9 The RNA-seq data of BnLOR genes in various tissues from NCBI.xlsx]

## Sheet: Sheet1
Table S9 The RNA-seq data of BnLOR genes in various tissues from NCBI
Gene ID	blossomy pistil	flower	leaf	ovule	pericarp	pistil	root	silique	sepal	stamen	stem	wilting pistil
BnLOR1	0.188	0	0	0	0	0	0.048	0	0	0	0	0
BnLOR3	9.972	2.606	0.504	0.26	0.671	0.368	0.624	0.2	16.96	17.241	0.839	5.299
BnLOR4	26.498	3.93	17.779	1.83	45.89	9.148	40.512	7.726	4.848	19.56	20.443	41.254
BnLOR5	21.536	10.783	8.119	0.209	59.168	73.964	7.252	40.5	3.244	32.948	42.23	22.416
BnLOR6	30.089	56.462	0.258	0.355	0.157	8.212	7.464	0	1.264	459.103	0.086	209.144
BnLOR8	6.721	1.41	5.264	0.287	0.159	1.217	1.335	0.413	0.213	1.263	1.301	29.603
BnLOR9	6.445	0.612	4.973	0	0.39	0.299	1.694	0.488	0.488	1.615	0.427	43.023
BnLOR10	10.913	2.431	7.262	6.257	5.966	7.148	7.665	5.116	12.15	3.351	7.866	7.678
BnLOR12	20.436	0.839	0.791	6.248	2.508	0.865	2.939	1.723	0.358	0	1.316	12.937
BnLOR13	4.883	13.093	0.052	0	0.079	0.527	1.96	0	0.421	124.575	0	27.001
BnLOR14	56.364	0.711	7.673	0.144	2.8	1.38	1.65	2.624	4.575	4.202	10.322	39.431
BnLOR16	0	0.167	0.14	0	0	0	0	0.055	0	0	0.116	0
BnLOR18	0	0	1.109	0	0	0	0.428	0	0	0	0.123	0
BnLOR19	20.134	1.227	8.531	0.353	103.344	5.774	26.661	7.414	20.9	0.623	33.532	11.892
BnLOR21	7.455	15.144	0	0	0	1.196	3.579	0	0.398	132.774	0	38.318
BnLOR22	0	0	0	0	0	0	0	0	0	0	0	0
BnLOR26	11.429	0.043	1.496	0.073	9.112	12.711	5.607	2.33	35.62	0.647	8.718	23.61
BnLOR27	1.925	0.134	3.538	0	0.513	2.868	0.046	0.401	2.674	0.136	1.589	1.838
BnLOR28	246.455	58.053	34.026	0.467	241.614	39.54	123.765	43.442	135.885	173.764	514.13	195.574
BnLOR29	108.357	10.924	75.971	0.938	129.149	24.828	189.101	21.726	58.953	7.293	156.645	108.906
BnLOR32	28.615	51.279	0	0.081	0.178	7.613	7.894	0	1.116	548.564	0	208.424
BnLOR33	44.538	11.676	38.901	2.098	2.931	11.817	6.635	5.683	18.691	14.154	12.928	81.306
BnLOR34	8.607	2.489	5.055	2.899	0.664	2.547	1.412	0.922	3.71	3.877	2.482	18.869
BnLOR35	89.811	17.307	66.852	19.563	103.627	47.721	78.923	39.905	105.419	39.673	41.573	107.981
BnLOR38	10.927	1.48	3.772	3.796	2.75	3.876	4.345	2.147	13.873	5.148	6.366	6.333
BnLOR39	112.89	2.402	13.098	0	23.877	41.605	97.648	18.627	5.645	13.321	64.059	81.514
BnLOR40	3.681	16.842	0	0	0	0.56	1.031	0	0.131	112.538	0	15.59
BnLOR41	3.826	2.487	0.456	2.864	5.154	3.42	3.012	3.767	0.886	0	1.734	19.937
BnLOR42	130.162	1.261	16.423	0.073	9.083	5.702	2.181	8.12	16.663	3.326	12.92	59.368
BnLOR43	59.039	5.548	51.73	6.447	16.15	6.524	76.629	17.304	48.954	15.826	22.839	96.831
BnLOR44	3.942	1.076	6.52	0.066	18.381	3.524	19.231	6.393	2.299	1.287	10.532	6.435
BnLOR45	4.298	10.478	0	0	0	0.899	1.388	0	0.152	97.592	0	18.856
BnLOR46	0	0	2.823	0	0.391	0	0.848	0	0	1.036	0.142	0.2
BnLOR50	0.91	0.185	3.764	0	0.92	0.203	16.852	0.737	0.632	0.338	2.088	4.345
BnLOR51	0	0.085	0.319	0.073	1.213	4.496	2.019	0.379	10.333	0.129	0.177	0.869
BnLOR54	0	1.077	0.412	0	1.523	1.031	0.194	0.746	0	0	0.294	0
BnLOR56	0	0	0.749	0	0	0	0.169	0	0	0	0	0
